# Supplementary material for: Transcriptomic-Wide Discovery of Direct and Indirect HuR RNA Targets in Activated CD4+ T Cells
Source: PLoS One. 2015 Jul 10;10(7):e0129321. doi: 10.1371/journal.pone.0129321 (PMC4498740; doi:10.1371/journal.pone.0129321)
Supplement: S1 Table — (XLSX) [file pone.0129321.s003.xlsx]

## Sheet: Supplementary Table RNA-Seq
Gene ID	Symbol	Name	Average Expression	p	q	Fold
100862004	Erdr1	erythroid differentiation regulator 1	0.897	8.8547e-08	0.000138012	17.96
57738	Slc15a2	solute carrier family 15 (H+/peptide transporter), member 2	1.37	0.031722	0.24028	8.073
72469	Plcd3	phospholipase C, delta 3	2.581	1.03864e-07	0.000143898	0.146
338521	Fa2h	fatty acid 2-hydroxylase	0.321	0.0102782	0.136484	3.286
246228	Vwa1	von Willebrand factor A domain containing 1	2.937	3.07933e-06	0.00151113	3.167
622402	Akr1c12	aldo-keto reductase family 1, member C12	2.282	0.00104304	0.0413608	2.918
246779	Il27	interleukin 27	0.315	0.0367324	0.25835	2.826
226654	Tstd1	thiosulfate sulfurtransferase (rhodanese)-like domain containing 1	1.544	3.95083e-10	1.2491e-06	2.782
74761	Mxra8	matrix-remodelling associated 8	0.578	2.3121e-09	4.80493e-06	2.771
105349	Akr1c18	aldo-keto reductase family 1, member C18	4.842	0.0197377	0.189828	2.633
16590	Kit	kit oncogene	0.12	2.07009e-05	0.00443756	0.382
67405	Nts	neurotensin	-0.45	0.0208349	0.193993	2.589
16187	Il3	interleukin 3	2.982	0.0149979	0.165124	2.546
100503024	Gm19512	predicted gene, 19512	3.133	1.64788e-10	1.02737e-06	2.533
78809	4930562C15Rik	RIKEN cDNA 4930562C15 gene	0.103	4.49118e-05	0.00736848	2.519
100504267	Trp53cor1	tumor protein p53 pathway corepressor 1	1.998	4.00704e-10	1.2491e-06	0.407
16153	Il10	interleukin 10	4.083	0.00882857	0.127861	2.401
20259	Scin	scinderin	1.026	0.000400144	0.0244578	2.292
93695	Gpnmb	glycoprotein (transmembrane) nmb	4.177	0.00283976	0.0730081	2.287
207375	Fam120c	family with sequence similarity 120, member C	3.554	2.99278e-06	0.00151113	2.285
77772	Dcst1	DC-STAMP domain containing 1	-0.217	0.00197759	0.0597076	2.266
13497	Drp2	dystrophin related protein 2	0.039	1.14884e-05	0.0034107	0.442
14419	Gal	galanin	-0.01	0.0307168	0.236425	2.261
106504	Stk38	serine/threonine kinase 38	7.264	6.31307e-11	7.87176e-07	2.229
16909	Lmo2	LIM domain only 2	1.516	0.00559759	0.101759	2.158
20344	Selp	selectin, platelet	-0.042	0.00631164	0.108254	2.142
78309	Cul9	cullin 9	4.57	1.50619e-06	0.00114076	0.468
26549	Itgb1bp2	integrin beta 1 binding protein 2	0.428	0.000280965	0.0202506	0.468
12484	Cd24a	CD24a antigen	3.782	0.0291157	0.229484	2.133
19224	Ptgs1	prostaglandin-endoperoxide synthase 1	0.291	0.00481123	0.0940302	2.113
17067	Ly6c1	lymphocyte antigen 6 complex, locus C1	3.602	0.0312975	0.238484	2.096
14586	Gfra2	glial cell line derived neurotrophic factor family receptor alpha 2	1.213	0.00141941	0.0492586	2.093
15930	Ido1	indoleamine 2,3-dioxygenase 1	0.169	0.00772887	0.120646	2.055
98256	Kmo	kynurenine 3-monooxygenase (kynurenine 3-hydroxylase)	2.028	0.00311727	0.0768168	2.05
329002	Zfp236	zinc finger protein 236	6.549	5.52607e-08	9.84351e-05	0.489
71213	Cage1	cancer antigen 1	1.194	1.25411e-06	0.0010425	0.496
83382	Siglece	sialic acid binding Ig-like lectin E	0.094	0.00668521	0.111114	0.499
12323	Camk2b	calcium/calmodulin-dependent protein kinase II, beta	3.148	1.48695e-05	0.00394485	0.5
383075	Enthd1	ENTH domain containing 1	1.46	1.88617e-06	0.00130659	0.503
20375	Sfpi1	SFFV proviral integration 1	0.019	0.0250763	0.214603	1.971
74055	Plce1	phospholipase C, epsilon 1	0.153	0.000813364	0.0364814	0.509
64011	Nrgn	neurogranin	6.651	0.00547618	0.100563	1.958
16177	Il1r1	interleukin 1 receptor, type I	1.41	0.0198675	0.190547	1.957
66457	2810002D19Rik	RIKEN cDNA 2810002D19 gene	1.438	4.16082e-06	0.00178901	0.514
75828	Hormad2	HORMA domain containing 2	2.311	0.0020647	0.0614434	1.945
16183	Il2	interleukin 2	1.688	0.00583943	0.103237	1.933
239102	Zfhx2	zinc finger homeobox 2	2.613	0.000914117	0.0385577	0.52
69479	1700029J07Rik	RIKEN cDNA 1700029J07 gene	1.104	7.6607e-07	0.000734779	0.521
210356	Nckap5	NCK-associated protein 5	0.96	0.0250633	0.214603	1.914
18131	Notch3	notch 3	3.087	8.78083e-05	0.0107341	0.523
11628	Aicda	activation-induced cytidine deaminase	2.694	0.0220392	0.201029	1.912
12398	Cbfa2t3	core-binding factor, runt domain, alpha subunit 2, translocated to, 3 (human)	0.684	0.00349868	0.0810874	1.891
319183	Hist1h2bj	histone cluster 1, H2bj	0.251	0.0216398	0.198281	1.885
74337	Palm3	paralemmin 3	2.015	0.000310284	0.0212578	0.531
17681	Msc	musculin	1.397	0.0280092	0.226332	1.881
18187	Nrp2	neuropilin 2	0.422	0.00317515	0.0771754	1.858
66123	1110006O24Rik	RIKEN cDNA 1110006O24 gene	0.588	0.000732079	0.0356574	1.845
72388	Ripk4	receptor-interacting serine-threonine kinase 4	1.246	0.0136675	0.158678	1.841
100038605	E030047D23Rik	RIKEN cDNA E030047D23 gene	0.872	0.0275195	0.225537	0.546
12335	Capn3	calpain 3	2.424	0.00144008	0.0494667	0.546
14783	Grb10	growth factor receptor bound protein 10	2.329	0.00264544	0.0706337	1.825
435145	AI848285	expressed sequence AI848285	1.629	0.0179759	0.181336	1.825
17755	Map1b	microtubule-associated protein 1B	0.233	0.00302684	0.0755069	0.548
233544	A630091E08Rik	RIKEN cDNA A630091E08 gene	2.148	0.00126445	0.0471447	0.55
66857	Plbd1	phospholipase B domain containing 1	0.251	0.0204958	0.192297	1.817
225638	Alpk2	alpha-kinase 2	3.161	0.0228707	0.203842	0.554
387173	Mir155	microRNA 155	0.507	0.000332011	0.0221738	1.799
29815	Bcar3	breast cancer anti-estrogen resistance 3	1.958	0.0337404	0.247185	1.794
14940	Gzmc	granzyme C	2.794	0.0340839	0.248843	1.793
12819	Col15a1	collagen, type XV, alpha 1	1.01	0.00455088	0.0910833	0.56
19418	Rasgrf2	RAS protein-specific guanine nucleotide-releasing factor 2	1.266	0.00084114	0.0369302	0.561
71733	Susd2	sushi domain containing 2	0.03	0.00385919	0.0852552	1.777
13610	S1pr3	sphingosine-1-phosphate receptor 3	0.925	0.00430337	0.089373	1.776
19268	Ptprf	protein tyrosine phosphatase, receptor type, F	1.617	0.0299171	0.232711	0.563
21809	Tgfb3	transforming growth factor, beta 3	4.469	0.0118629	0.147476	0.563
225872	Npas4	neuronal PAS domain protein 4	0.88	0.00999917	0.134789	0.564
21939	Cd40	CD40 antigen	0.653	0.00545135	0.100255	1.765
75255	4930562F07Rik	RIKEN cDNA 4930562F07 gene	0.275	0.000982313	0.040291	0.568
18548	Pcsk1	proprotein convertase subtilisin/kexin type 1	3.609	0.00191515	0.0583862	1.759
100503437	Gm19691	predicted gene, 19691	1.655	0.000738539	0.0356932	0.57
66058	Tmem176a	transmembrane protein 176A	2.186	0.0257536	0.217562	1.747
217143	Gpr179	G protein-coupled receptor 179	3.422	4.1052e-06	0.00178901	0.573
27384	Akr1c13	aldo-keto reductase family 1, member C13	2.87	0.00739642	0.117932	1.745
245537	Nlgn3	neuroligin 3	2.127	5.12614e-05	0.00779486	0.574
236915	Arhgef9	CDC42 guanine nucleotide exchange factor (GEF) 9	5.359	8.3055e-05	0.0103561	0.575
11481	Acvr2b	activin receptor IIB	0.154	0.0127622	0.152716	0.576
240660	Slc35g1	solute carrier family 35, member G1	6.474	1.28182e-07	0.00015983	0.576
71751	Map3k13	mitogen-activated protein kinase kinase kinase 13	1.241	5.6465e-05	0.00828309	0.576
60361	Ms4a4b	membrane-spanning 4-domains, subfamily A, member 4B	4.841	0.0116778	0.145991	1.73
17996	Neb	nebulin	5.554	0.00039955	0.0244578	0.579
12841	Col9a3	collagen, type IX, alpha 3	0.606	0.00232228	0.065958	0.58
320916	Wscd2	WSC domain containing 2	1.426	0.0120891	0.148805	0.581
74387	4932438H23Rik	RIKEN cDNA 4932438H23 gene	4.336	0.00645074	0.109137	0.582
54426	Hgfac	hepatocyte growth factor activator	0.721	1.34262e-05	0.00372025	0.587
216119	Ybey	ybeY metallopeptidase	2.191	2.74809e-05	0.00535405	1.701
77647	Trat1	T cell receptor associated transmembrane adaptor 1	4.142	0.00087264	0.0375205	0.588
16952	Anxa1	annexin A1	2.844	0.020482	0.192297	1.697
20254	Scg2	secretogranin II	0.68	0.0350845	0.252826	1.696
140577	Ankrd6	ankyrin repeat domain 6	2.106	0.000373781	0.0234205	0.592
381077	Ccdc78	coiled-coil domain containing 78	-0.032	0.00136359	0.0484014	1.687
404545	Ano7	anoctamin 7	0.785	0.0281141	0.226897	0.595
29817	Igfbp7	insulin-like growth factor binding protein 7	1.533	0.0147022	0.162808	1.678
13010	Cst3	cystatin C	7.526	2.04089e-05	0.00443756	1.678
235631	Prss50	protease, serine, 50	0.118	0.00283222	0.0729874	0.599
22138	Ttn	titin	1.502	0.000237797	0.0191113	0.601
22163	Tnfrsf4	tumor necrosis factor receptor superfamily, member 4	8.92	5.50934e-06	0.00208169	0.601
207792	BC034090	cDNA sequence BC034090	1.862	0.00136637	0.0484014	0.602
207777	Bzrap1	benzodiazepine receptor associated protein 1	6.822	0.000375948	0.0234385	0.602
100504696	Gm20359	predicted gene, 20359	0.665	0.0160084	0.169656	0.603
18985	Pou2af1	POU domain, class 2, associating factor 1	5.712	0.0188374	0.185826	1.657
100503337	Gm9895	predicted gene 9895	2.473	0.000255262	0.0197832	1.654
80901	Cxcr6	chemokine (C-X-C motif) receptor 6	3.887	0.00240362	0.0673501	1.654
16181	Il1rn	interleukin 1 receptor antagonist	1.595	0.0297872	0.232281	1.654
69136	Tusc1	tumor suppressor candidate 1	1.26	0.00695647	0.114282	1.65
594844	Tceal3	transcription elongation factor A (SII)-like 3	1.373	0.0110713	0.142273	1.648
171209	Asic3	acid-sensing (proton-gated) ion channel 3	1.255	0.000863565	0.0374141	0.607
17910	Myo15	myosin XV	-0.04	0.0122071	0.149667	0.607
56538	Klk11	kallikrein related-peptidase 11	0.776	0.0186701	0.185296	0.608
18146	Npdc1	neural proliferation, differentiation and control 1	1.33	0.00502426	0.096507	0.608
20750	Spp1	secreted phosphoprotein 1	6.42	0.0480566	0.293878	1.644
65963	Tmem176b	transmembrane protein 176B	2.751	0.0105988	0.138374	1.641
78070	Cpt1c	carnitine palmitoyltransferase 1c	2.206	0.000336174	0.0221738	0.612
56802	Nespas	neuroendocrine secretory protein antisense	0.611	0.000299411	0.021036	1.633
320554	Tcp11l1	t-complex 11 like 1	0.486	0.00279564	0.0727741	1.632
100037278	Fam129c	family with sequence similarity 129, member C	1.923	0.000363098	0.0229821	0.613
245945	Rbm47	RNA binding motif protein 47	1.888	0.00105321	0.0415584	1.628
66412	Arrdc4	arrestin domain containing 4	2.171	0.00434336	0.089373	1.626
213084	Cdkl3	cyclin-dependent kinase-like 3	3.469	0.000253762	0.0197832	1.623
100628626	Mir5105	microRNA 5105	5.189	0.0150104	0.165124	1.619
56175	Bace2	beta-site APP-cleaving enzyme 2	3.168	0.006491	0.109521	1.618
68841	1110054M08Rik	RIKEN cDNA 1110054M08 gene	2.447	3.92917e-05	0.00662065	1.616
77945	Rpgrip1	retinitis pigmentosa GTPase regulator interacting protein 1	2.53	0.00156007	0.0518733	0.62
100126229	Gm12758	predicted gene 12758	0.523	0.000709243	0.0350925	0.621
15002	H2-Ob	histocompatibility 2, O region beta locus	3.656	1.95506e-07	0.000221615	0.622
12569	Cdk5r1	cyclin-dependent kinase 5, regulatory subunit 1 (p35)	0.473	0.0116966	0.145991	1.606
12977	Csf1	colony stimulating factor 1 (macrophage)	5.949	0.018009	0.181336	1.606
67873	Mri1	methylthioribose-1-phosphate isomerase homolog (S. cerevisiae)	5.381	0.00339243	0.0802659	1.603
791260	Tomt	transmembrane O-methyltransferase	0.665	0.000714852	0.0350925	0.624
272158	Poln	DNA polymerase N	0.296	0.00233278	0.065958	0.625
102623	AI414108	expressed sequence AI414108	-0.257	0.0187214	0.185296	0.625
30957	Mapk8ip3	mitogen-activated protein kinase 8 interacting protein 3	7.895	0.000217132	0.0180148	0.626
73254	Ccdc18	coiled-coil domain containing 18	3.641	0.000128005	0.0130022	1.598
18704	Pik3c2a	phosphatidylinositol 3-kinase, C2 domain containing, alpha polypeptide	5.974	0.000194214	0.0166146	0.627
105000	Dnalc1	dynein, axonemal, light chain 1	2.556	6.2486e-05	0.00889542	1.595
67303	3110045C21Rik	RIKEN cDNA 3110045C21 gene	0.284	0.000238316	0.0191113	1.595
78443	A930041C12Rik	RIKEN cDNA A930041C12 gene	-0.075	0.000164242	0.0148401	0.628
330627	Trim66	tripartite motif-containing 66	3.387	0.0483599	0.294865	0.628
100502733	Gm19344	predicted gene, 19344	-0.081	0.00820231	0.123819	0.628
67394	4930404I05Rik	RIKEN cDNA 4930404I05 gene	3.47	0.00110082	0.0430287	1.589
67978	Tctn2	tectonic family member 2	1.242	0.00132355	0.0480385	1.588
11492	Adam19	a disintegrin and metallopeptidase domain 19 (meltrin beta)	3.016	0.0351098	0.252826	0.63
319916	A730011C13Rik	RIKEN cDNA A730011C13 gene	1.238	0.000270863	0.0199846	0.633
100504169	Gm20098	predicted gene, 20098	4.328	0.00168095	0.0543	1.58
12815	Col11a2	collagen, type XI, alpha 2	2.856	2.9742e-05	0.00553511	0.635
12478	Cd19	CD19 antigen	4.161	0.016371	0.17176	1.574
330188	Ccdc63	coiled-coil domain containing 63	2.123	9.82488e-06	0.00310144	0.637
217887	BC022687	cDNA sequence BC022687	0.529	0.027125	0.223592	1.567
100628579			3.07	0.0105866	0.138374	1.565
21745	Tep1	telomerase associated protein 1	6.932	1.55529e-06	0.00114076	0.64
14469	Gbp2	guanylate binding protein 2	7.06	0.0108618	0.140532	1.563
17084	Ly86	lymphocyte antigen 86	1.263	0.0458713	0.287566	1.562
100504031	Gm20022	predicted gene, 20022	1.095	0.000261811	0.0197832	0.64
13429	Dnm1	dynamin 1	4.902	2.12104e-06	0.00132236	0.641
17777	Mttp	microsomal triglyceride transfer protein	2.031	0.00184547	0.0576721	1.56
70240	Ufsp1	UFM1-specific peptidase 1	0.326	0.0173054	0.17735	1.559
74007	Btbd11	BTB (POZ) domain containing 11	2.539	0.00578479	0.103044	0.641
170721	Papln	papilin, proteoglycan-like sulfated glycoprotein	0.873	0.0306198	0.236108	0.642
56012	Pgam2	phosphoglycerate mutase 2	1.241	0.00128846	0.0474171	0.642
83768	Dpp7	dipeptidylpeptidase 7	2.697	0.000541923	0.0292722	1.556
12287	Cacna1b	calcium channel, voltage-dependent, N type, alpha 1B subunit	1.495	0.0486649	0.295857	0.644
433070	Vmn2r96	vomeronasal 2, receptor 96	0.248	0.00148183	0.0504834	0.644
229687	Chi3l7	chitinase 3-like 7	-0.063	0.0231753	0.205354	1.549
13821	Epb4.1l1	erythrocyte protein band 4.1-like 1	2.578	0.00404588	0.0875834	0.646
75305	Ankrd53	ankyrin repeat domain 53	0.604	0.00102413	0.0413608	0.646
230787	Themis2	thymocyte selection associated family member 2	2.581	0.023668	0.207829	1.544
66569	Gdpd1	glycerophosphodiester phosphodiesterase domain containing 1	0.759	0.0098722	0.134365	0.648
19085	Prkar1b	protein kinase, cAMP dependent regulatory, type I beta	1.082	0.000791638	0.0359301	0.652
100040500	Gm2808	predicted gene 2808	0.756	0.0164394	0.17176	0.652
66364	2310009A05Rik	RIKEN cDNA 2310009A05 gene	2.295	7.79086e-05	0.00981255	1.534
22779	Ikzf2	IKAROS family zinc finger 2	2.565	0.0429891	0.277449	0.652
319358	C530047H08Rik	RIKEN cDNA C530047H08 gene	1.608	3.61451e-06	0.00166923	1.533
110172	Slc35b1	solute carrier family 35, member B1	5.138	1.65544e-09	4.12834e-06	1.532
76872	Ccdc116	coiled-coil domain containing 116	0.541	0.0162054	0.171017	0.653
100862033			0.508	0.0200284	0.190693	1.53
78908	Igsf3	immunoglobulin superfamily, member 3	-0.002	0.00134254	0.0481421	0.654
18802	Plcd4	phospholipase C, delta 4	0.842	0.0410409	0.270931	0.654
73680	Zbtb8a	zinc finger and BTB domain containing 8a	1.865	1.90271e-05	0.0043935	0.655
75564	Rsph9	radial spoke head 9 homolog (Chlamydomonas)	0.772	0.0276029	0.22584	1.525
11787	Apbb2	amyloid beta (A4) precursor protein-binding, family B, member 2	0.824	0.00368181	0.0825996	0.657
12740	Cldn4	claudin 4	1.265	0.0101116	0.135135	1.522
11596	Ager	advanced glycosylation end product-specific receptor	1.587	0.00351518	0.0811443	0.657
234356	Csgalnact1	chondroitin sulfate N-acetylgalactosaminyltransferase 1	1.66	0.0381206	0.262184	1.52
386655	Eid2	EP300 interacting inhibitor of differentiation 2	2.392	0.00301421	0.0755069	0.659
414121	E430016F16Rik	RIKEN cDNA E430016F16 gene	2.8	4.11481e-05	0.00684101	0.659
56338	Txnip	thioredoxin interacting protein	7.444	0.00572854	0.102776	1.516
665001	Gm14391	predicted gene 14391	0.204	0.00552096	0.101088	0.66
12229	Btk	Bruton agammaglobulinemia tyrosine kinase	1.814	0.00815926	0.123686	1.512
12217	Bsn	bassoon	2.364	0.00362893	0.0823688	0.662
16511	Kcnh2	potassium voltage-gated channel, subfamily H (eag-related), member 2	1.648	0.00365342	0.0825263	0.662
55935	Fnbp4	formin binding protein 4	7.99	2.83841e-06	0.00151113	1.509
23805	Apc2	adenomatosis polyposis coli 2	2.176	0.000308501	0.0212525	0.663
234094	Arhgef10	Rho guanine nucleotide exchange factor (GEF) 10	5.376	0.0126335	0.152261	0.663
53417	Hif3a	hypoxia inducible factor 3, alpha subunit	5.166	0.0138677	0.159811	0.663
232748	Fam115c	family with sequence similarity 115, member C	0.235	0.0153216	0.166706	1.509
231507	Plac8	placenta-specific 8	3.575	0.0248511	0.213971	1.508
381113	Cdkl4	cyclin-dependent kinase-like 4	0.993	0.000158554	0.0145369	0.663
12458	Ccr6	chemokine (C-C motif) receptor 6	0.585	0.0491001	0.296943	1.507
230822	Ncmap	noncompact myelin associated protein	0.178	0.0182511	0.183083	0.665
100502618	Gm19288	predicted gene, 19288	2.493	0.00353106	0.0812338	1.505
268480	Rapgefl1	Rap guanine nucleotide exchange factor (GEF)-like 1	0.283	0.0240712	0.210332	0.665
15186	Hdc	histidine decarboxylase	1.506	0.0147843	0.163572	1.502
100216455	Gm14124	predicted gene 14124	-0.451	0.0330102	0.24454	1.5
212439	AA986860	expressed sequence AA986860	-0.256	0.0380428	0.262184	1.5
320474	E030042O20Rik	RIKEN cDNA E030042O20 gene	0.743	0.00595043	0.104354	1.498
16541	Napsa	napsin A aspartic peptidase	3.172	0.0123728	0.150221	1.496
628693	Gm6904	predicted gene 6904	0.216	0.00442465	0.0900016	0.669
19739	Rgs9	regulator of G-protein signaling 9	3.635	0.000437511	0.0258661	0.669
380785	Begain	brain-enriched guanylate kinase-associated	2.036	0.00142214	0.0492586	0.67
320509	9930022D16Rik	RIKEN cDNA 9930022D16 gene	0.861	0.0179718	0.181336	0.67
14447	Gapdhs	glyceraldehyde-3-phosphate dehydrogenase, spermatogenic	1.907	0.0139962	0.160403	0.67
244864	Layn	layilin	0.464	0.0144482	0.162237	0.67
241589	D430041D05Rik	RIKEN cDNA D430041D05 gene	2.568	0.0392046	0.265675	0.671
20741	Sptb	spectrin beta, erythrocytic	1.892	0.00243632	0.0678091	0.672
67844	Rab32	RAB32, member RAS oncogene family	0.772	0.000688075	0.0341817	0.673
19038	Ppic	peptidylprolyl isomerase C	3.118	0.00186502	0.0577576	0.673
16191	Il5	interleukin 5	7.269	0.00920613	0.130891	1.486
330695	Ctxn1	cortexin 1	0.871	0.032545	0.242925	1.485
14794	Spsb2	splA/ryanodine receptor domain and SOCS box containing 2	1.194	0.000720577	0.0352348	1.483
245020	Slc35g2	solute carrier family 35, member G2	0.415	8.74553e-05	0.0107341	1.483
20776	Tmie	transmembrane inner ear	4.683	1.66828e-05	0.00416036	0.675
103220	BC030307	cDNA sequence BC030307	2.412	0.000497165	0.0278326	0.675
319158	Hist1h4i	histone cluster 1, H4i	1.681	0.012162	0.149407	1.482
68170	B230118H07Rik	RIKEN cDNA B230118H07 gene	0.012	0.0335215	0.246375	1.481
107815	Scml2	sex comb on midleg-like 2 (Drosophila)	0.846	0.0227679	0.203842	0.675
244646	Pkd1l3	polycystic kidney disease 1 like 3	2.785	0.0127447	0.152716	0.676
65969	Cubn	cubilin (intrinsic factor-cobalamin receptor)	0.325	0.0109127	0.140714	0.676
333564	Fndc3c1	fibronectin type III domain containing 3C1	-0.006	0.00700223	0.114561	1.479
17349	Mlf1	myeloid leukemia factor 1	0.788	0.000183769	0.0160411	1.478
73363	1700056E22Rik	RIKEN cDNA 1700056E22 gene	0.66	0.00402855	0.0875834	1.478
104027	Synpo	synaptopodin	4.635	0.00933488	0.131477	1.476
100340	Smpdl3b	sphingomyelin phosphodiesterase, acid-like 3B	2.04	0.0351371	0.252826	1.474
245469	Pdzd4	PDZ domain containing 4	1.384	0.00221741	0.0646484	0.679
272382	Spib	Spi-B transcription factor (Spi-1/PU.1 related)	3.698	0.00124704	0.0466948	1.473
73571	1700096K18Rik	RIKEN cDNA 1700096K18 gene	1.254	9.69034e-05	0.0113989	1.473
432516	Myo1a	myosin IA	0.599	0.00343272	0.0806473	1.47
14962	Cfb	complement factor B	0.723	0.0040212	0.0875834	0.681
19395	Rasgrp2	RAS, guanyl releasing protein 2	2.824	0.00535921	0.0995887	0.681
12289	Cacna1d	calcium channel, voltage-dependent, L type, alpha 1D subunit	0.225	0.0431201	0.277671	0.681
382913	Neil2	nei like 2 (E. coli)	2.942	9.94927e-06	0.00310144	0.682
74492	Kbtbd13	kelch repeat and BTB (POZ) domain containing 13	0.521	0.0196458	0.189169	0.682
320719	6030443J06Rik	RIKEN cDNA 6030443J06 gene	0.985	0.0370496	0.259194	0.683
69553	Fam65c	family with sequence similarity 65, member C	2.776	6.4042e-06	0.00228154	0.683
109620	Dsp	desmoplakin	0.114	0.0409273	0.270728	1.462
667765	Trav10	T cell receptor alpha variable 10	0.118	0.00950097	0.131933	0.684
73318	Ube2d2b	ubiquitin-conjugating enzyme E2D 2B	0.673	0.0291113	0.229484	1.461
57745	Zfp112	zinc finger protein 112	0.862	0.00217757	0.0637373	1.461
70726	Angptl6	angiopoietin-like 6	2.302	0.00747243	0.118583	0.685
66423	Coprs	coordinator of PRMT5, differentiation stimulator	0.719	0.00312467	0.0768471	0.685
102060	Gadd45gip1	growth arrest and DNA-damage-inducible, gamma interacting protein 1	5.324	0.0199219	0.190547	1.459
110095	Pygl	liver glycogen phosphorylase	3.661	0.000260088	0.0197832	0.686
12509	Cd59a	CD59a antigen	1.451	0.00276547	0.0722905	0.686
73582	Camkmt	calmodulin-lysine N-methyltransferase	0.443	0.00665546	0.110881	0.687
320706	Soga1	suppressor of glucose, autophagy associated 1	1.68	0.00469814	0.0928386	0.687
224617	Tbc1d24	TBC1 domain family, member 24	3.797	0.000195004	0.0166146	0.687
225908	Myrf	myelin regulatory factor	1.142	0.00262244	0.0704044	0.688
76927	Tsacc	TSSK6 activating co-chaperone	-0.122	0.0366604	0.25835	0.689
67188	2700046G09Rik	RIKEN cDNA 2700046G09 gene	0.898	0.00103971	0.0413608	1.451
94214	Spock2	sparc/osteonectin, cwcv and kazal-like domains proteoglycan 2	2.698	0.00147167	0.0502746	0.689
109246	Tspan9	tetraspanin 9	4.766	0.00521218	0.0986201	0.689
12349	Car2	carbonic anhydrase 2	1.272	0.0302785	0.234606	1.45
233079	Ffar2	free fatty acid receptor 2	1.878	0.0035937	0.0822714	1.45
67393	Cxxc5	CXXC finger 5	1.022	0.00567668	0.10231	1.449
216233	Socs2	suppressor of cytokine signaling 2	6.304	0.00120849	0.0460815	1.449
17175	Masp2	mannan-binding lectin serine peptidase 2	0.572	0.0200649	0.190693	0.691
75870	Tcam1	testicular cell adhesion molecule 1	0.126	0.0278995	0.226332	0.691
212516	Efcab12	EF-hand calcium binding domain 12	0.763	0.0059259	0.104071	0.693
73368	Col20a1	collagen, type XX, alpha 1	3.188	0.000302961	0.021036	0.693
67306	Zc2hc1a	zinc finger, C2HC-type containing 1A	0.735	0.0299545	0.232857	0.693
260297	Prrt1	proline-rich transmembrane protein 1	0.125	0.037628	0.261543	1.442
230815	Man1c1	mannosidase, alpha, class 1C, member 1	3.311	0.000867164	0.0374141	0.695
17259	Mef2b	myocyte enhancer factor 2B	1.639	0.0445162	0.282912	1.437
100503002	LOC100503002	uncharacterized LOC100503002	1.661	1.96917e-05	0.00443756	0.696
17385	Mmp11	matrix metallopeptidase 11	0.968	0.0353737	0.253637	0.696
76933	Ifi27l2a	interferon, alpha-inducible protein 27 like 2A	6.701	0.00128183	0.0474171	1.436
76282	Gpt	glutamic pyruvic transaminase, soluble	3.415	7.03417e-05	0.00916189	1.436
12672	Chrm4	cholinergic receptor, muscarinic 4	2.762	0.00175798	0.0562057	0.697
71776	Tha1	threonine aldolase 1	4.428	0.000135471	0.0130022	1.434
67375	Qprt	quinolinate phosphoribosyltransferase	3.598	0.00773076	0.120646	1.434
263803	Pkn3	protein kinase N3	4.722	1.24393e-06	0.0010425	0.698
234740	Tmem231	transmembrane protein 231	2.518	0.0129129	0.153637	1.433
54486	Hpgds	hematopoietic prostaglandin D synthase	1.608	0.00423119	0.0888193	0.699
98711	Rdh10	retinol dehydrogenase 10 (all-trans)	3.164	0.00160656	0.0524404	1.431
100216533	Snord55	small nucleolar RNA, C/D box 55	0.216	0.0145068	0.162237	1.431
16456	F11r	F11 receptor	2.111	0.000135559	0.0130022	0.7
66263	1810014B01Rik	RIKEN cDNA 1810014B01 gene	1.12	0.00202297	0.0606356	1.429
665700	Hmcn2	hemicentin 2	3.635	0.0145614	0.162237	0.7
18197	Nsg2	neuron specific gene family member 2	2.985	0.0272342	0.224	0.701
13170	Dbp	D site albumin promoter binding protein	3.211	3.44689e-05	0.00596935	0.701
77559	Agl	amylo-1,6-glucosidase, 4-alpha-glucanotransferase	5.405	1.23065e-05	0.0035686	0.702
52815	Ldhd	lactate dehydrogenase D	4.459	0.00522841	0.0987773	1.422
329727	Dennd2c	DENN/MADD domain containing 2C	2.901	0.0246081	0.212791	0.704
109270	Prr5	proline rich 5 (renal)	1.873	0.0129674	0.153936	1.419
15139	Hc	hemolytic complement	5.052	0.0385794	0.263876	0.705
269233	Fam171a1	family with sequence similarity 171, member A1	0.682	0.00086436	0.0374141	0.705
209027	Pycr1	pyrroline-5-carboxylate reductase 1	3.932	0.00809478	0.123686	0.706
19259	Ptpn5	protein tyrosine phosphatase, non-receptor type 5	4.793	0.0446672	0.283148	0.706
69217	Plekha4	pleckstrin homology domain containing, family A (phosphoinositide binding specific) member 4	-0.041	0.0248666	0.213971	0.706
630061	Trav7-5	T cell receptor alpha variable 7-5	1.001	0.00655684	0.110051	0.706
100503283	Gm19627	predicted gene, 19627	1.052	0.0349484	0.252768	0.707
68039	Nmb	neuromedin B	2.316	0.000240635	0.0191113	1.415
73873	Fam161a	family with sequence similarity 161, member A	1.359	0.0370841	0.259194	0.707
67723	4932415G12Rik	RIKEN cDNA 4932415G12 gene	3.314	0.000471481	0.0272171	1.414
17756	Map2	microtubule-associated protein 2	0.186	0.0295084	0.231409	1.414
100302688	Gm17455	predicted gene, 17455	-0.429	0.0290439	0.229382	0.707
73852	D3Ertd751e	DNA segment, Chr 3, ERATO Doi 751, expressed	3.169	5.99272e-06	0.00219774	0.708
13924	Ptprv	protein tyrosine phosphatase, receptor type, V	5.639	0.00128915	0.0474171	0.708
230379	Acer2	alkaline ceramidase 2	2.585	0.0265668	0.221177	0.709
22295	Cdh23	cadherin 23 (otocadherin)	3.473	0.00026215	0.0197832	0.709
97848	Serpinb6c	serine (or cysteine) peptidase inhibitor, clade B, member 6c	0.108	0.0217633	0.198949	1.409
100303740	Snora75	small nucleolar RNA, H/ACA box 75	0.108	0.0114087	0.144276	1.409
13641	Efnb1	ephrin B1	0.743	0.00929967	0.131409	0.711
634650	Gbp11	guanylate binding protein 11	3.996	0.0241965	0.210983	1.406
216867	Slc16a11	solute carrier family 16 (monocarboxylic acid transporters), member 11	2.824	0.0212832	0.196142	1.405
268857	Nlrc3	NLR family, CARD domain containing 3	5.355	0.000356869	0.0227031	0.713
100503104	Gm19557	predicted gene, 19557	2.966	0.00269655	0.0710851	0.713
223645	Mroh6	maestro heat-like repeat family member 6	0.096	0.019493	0.18871	0.714
270624	Spin4	spindlin family, member 4	4.081	0.00942932	0.131933	1.4
100503407			0.3	0.00869684	0.126831	0.715
269356	Slc4a11	solute carrier family 4, sodium bicarbonate transporter-like, member 11	5.249	0.0110893	0.142273	0.715
67477	Abhd15	abhydrolase domain containing 15	0.45	0.0459411	0.287608	0.715
433637	Gm5547	predicted gene 5547	1.11	0.0077265	0.120646	0.715
331374	Dgkk	diacylglycerol kinase kappa	4.721	0.0444678	0.282748	1.398
328186	Gm10336	predicted gene 10336	3.727	0.000442215	0.0260093	0.716
14913	Guca1a	guanylate cyclase activator 1a (retina)	2.99	0.0100892	0.134984	0.716
100121	Tdrd7	tudor domain containing 7	2.882	0.000195874	0.0166146	0.716
16924	Lnx1	ligand of numb-protein X 1	2.224	0.00159653	0.0522801	0.716
272009	Srsf12	serine/arginine-rich splicing factor 12	0.942	0.000461408	0.0268845	0.717
100503842	2410022M11Rik	RIKEN cDNA 2410022M11 gene	0.965	0.01352	0.157552	1.394
231571	Rpap2	RNA polymerase II associated protein 2	5.023	8.57412e-06	0.00296974	0.717
73737	1110008P14Rik	RIKEN cDNA 1110008P14 gene	3.462	0.00969102	0.132767	1.394
100101940	Trav21/dv12	T cell receptor alpha variable 21/DV12	0.636	0.000576718	0.030273	0.718
277978	Exoc3l	exocyst complex component 3-like	0.815	0.000765517	0.0358843	0.718
237887	Slfn10-ps	schlafen 10, pseudogene	4.164	0.00097592	0.0401768	0.719
56460	Pkp3	plakophilin 3	6.733	5.03581e-06	0.00196435	1.391
224022	Slc7a4	solute carrier family 7 (cationic amino acid transporter, y+ system), member 4	1.99	0.00435899	0.0893952	0.719
16467	Atcay	ataxia, cerebellar, Cayman type homolog (human)	3.63	0.0160342	0.169721	0.719
53885	Nphp1	nephronophthisis 1 (juvenile) homolog (human)	2.22	0.00189272	0.0583862	1.389
613258	A730017L22Rik	RIKEN cDNA A730017L22 gene	0.37	0.0142679	0.161641	1.388
66446	Exosc7	exosome component 7	5.51	0.00157474	0.0522218	1.386
26415	Mapk13	mitogen-activated protein kinase 13	0.709	0.0207086	0.193564	1.386
17718	ND3	NADH dehydrogenase subunit 3	2.543	0.000258322	0.0197832	1.386
56808	Cacna2d2	calcium channel, voltage-dependent, alpha 2/delta subunit 2	1.939	0.0048866	0.0950563	0.722
19018	Scand1	SCAN domain-containing 1	5.087	0.0220819	0.20124	1.384
77035	Kdm8	lysine (K)-specific demethylase 8	3.411	0.00090653	0.0384473	1.382
14263	Fmo5	flavin containing monooxygenase 5	2.933	0.000834019	0.0367752	0.724
20913	Stxbp4	syntaxin binding protein 4	2.077	0.0335156	0.246375	0.724
269604	Gpr157	G protein-coupled receptor 157	2.835	0.000134766	0.0130022	0.725
214137	Arhgap29	Rho GTPase activating protein 29	1.472	0.00191514	0.0583862	0.725
13034	Ctse	cathepsin E	3.411	0.00793381	0.122132	0.725
268747	Lrrc16b	leucine rich repeat containing 16B	3.716	0.0042848	0.089373	0.725
234396	Ankle1	ankyrin repeat and LEM domain containing 1	4.716	0.00249498	0.0689799	1.377
234582	Ccdc102a	coiled-coil domain containing 102A	2.273	0.0145684	0.162237	0.726
214616	Spata5l1	spermatogenesis associated 5-like 1	3.676	0.000497769	0.0278326	1.377
83671	Sytl2	synaptotagmin-like 2	2.846	0.00563013	0.10189	0.726
66573	Dzip1	DAZ interacting protein 1	3.513	0.0497634	0.299469	0.727
16992	Lta	lymphotoxin A	5.289	0.00501061	0.096507	0.727
12455	Ccnt1	cyclin T1	5.519	0.000149657	0.0138228	0.727
74377	Hsf2bp	heat shock transcription factor 2 binding protein	1.495	0.0384772	0.263537	0.727
209039	Tenc1	tensin like C1 domain-containing phosphatase	2.262	0.00475363	0.0934269	0.727
12766	Cxcr3	chemokine (C-X-C motif) receptor 3	3.405	0.0184262	0.183658	1.374
329251	Ppp1r12b	protein phosphatase 1, regulatory (inhibitor) subunit 12B	3.028	1.11704e-05	0.00339715	0.728
56410	Cbln3	cerebellin 3 precursor protein	2.033	0.0182956	0.183096	0.728
110350	Dync2h1	dynein cytoplasmic 2 heavy chain 1	5.202	0.00105837	0.0416304	0.728
100038347	Fam174b	family with sequence similarity 174, member B	1.246	0.00643651	0.10911	0.729
100861900			3.688	8.99336e-05	0.0108552	0.729
18559	Pctp	phosphatidylcholine transfer protein	2.716	0.0228459	0.203842	1.372
100861883			2.018	0.00363984	0.0823688	1.372
72012	1600020E01Rik	RIKEN cDNA 1600020E01 gene	3.148	0.0139048	0.159811	0.729
26972	Spo11	SPO11 meiotic protein covalently bound to DSB homolog (S. cerevisiae)	0.509	0.0489371	0.296293	0.729
14571	Gpd2	glycerol phosphate dehydrogenase 2, mitochondrial	6.697	1.38227e-05	0.00374685	0.73
227526	Cdnf	cerebral dopamine neurotrophic factor	1.204	0.0329418	0.244432	1.37
110083	Dnahc12	dynein, axonemal, heavy chain 12	3.66	0.0269318	0.222835	0.73
100705	Acacb	acetyl-Coenzyme A carboxylase beta	1.4	0.00653115	0.11005	0.731
619313	I730030J21Rik	RIKEN cDNA I730030J21 gene	5.22	0.00804095	0.123324	0.731
320495	Ipcef1	interaction protein for cytohesin exchange factors 1	4.471	0.0022675	0.0652967	0.731
100504308	Gm15473	predicted gene 15473	0.241	0.0420755	0.274776	0.731
384783	Irs2	insulin receptor substrate 2	4.74	0.00115652	0.0445083	0.731
13423	Dnase2a	deoxyribonuclease II alpha	4.147	0.000239717	0.0191113	1.367
381598	2610005L07Rik	cadherin 11 pseudogene	1.792	0.00368316	0.0825996	0.732
387160	Mir142	microRNA 142	3.026	0.0487203	0.295905	1.366
69697	Camsap3	calmodulin regulated spectrin-associated protein family, member 3	0.624	0.00342925	0.0806473	0.732
67101	2310039H08Rik	RIKEN cDNA 2310039H08 gene	3.691	0.0160145	0.169656	1.366
170745	Xpnpep2	X-prolyl aminopeptidase (aminopeptidase P) 2, membrane-bound	0.379	0.00815258	0.123686	0.733
27059	Sh3d19	SH3 domain protein D19	2.306	0.0163928	0.17176	1.363
68920	1110065P20Rik	RIKEN cDNA 1110065P20 gene	2.063	0.0460726	0.287608	1.363
17762	Mapt	microtubule-associated protein tau	0.228	0.00583019	0.103237	0.734
16816	Lcat	lecithin cholesterol acyltransferase	0.973	0.0063232	0.108254	0.734
17921	Myo7a	myosin VIIA	3.773	0.00531557	0.099073	0.734
11853	Rhoc	ras homolog gene family, member C	4.658	0.00819989	0.123819	1.361
70693	Gpr125	G protein-coupled receptor 125	2.583	0.0168492	0.174351	0.735
56365	Clcnkb	chloride channel Kb	0.32	0.00632569	0.108254	0.735
319565	Syne2	spectrin repeat containing, nuclear envelope 2	4.173	9.57864e-05	0.0113749	0.735
244585	Rpgrip1l	Rpgrip1-like	3.12	0.00292592	0.074304	1.359
381204	Naaladl1	N-acetylated alpha-linked acidic dipeptidase-like 1	1.717	0.00837101	0.124408	1.359
81913	Bambi-ps1	BMP and activin membrane-bound inhibitor, pseudogene (Xenopus laevis)	0.137	0.00734087	0.117328	0.736
19651	Rbl2	retinoblastoma-like 2	8.775	0.00826593	0.124328	0.736
271221	5031414D18Rik	RIKEN cDNA 5031414D18 gene	0.776	0.0305237	0.235812	1.358
230837	Asap3	ArfGAP with SH3 domain, ankyrin repeat and PH domain 3	0.654	0.0223157	0.202367	0.737
100502772	Gm19361	predicted gene, 19361	1.818	0.00635195	0.108348	0.737
73668	Ttc21b	tetratricopeptide repeat domain 21B	3.941	0.000664844	0.0334272	0.737
243369	Sspo	SCO-spondin	2.162	0.0120438	0.148688	0.738
67349	1700086P04Rik	RIKEN cDNA 1700086P04 gene	0.228	0.02626	0.219903	0.738
442802	C330011M18Rik	RIKEN cDNA C330011M18 gene	0.292	0.0243955	0.212273	1.355
69277	3300002I08Rik	RIKEN cDNA 3300002I08 gene	0.355	0.00640214	0.108906	1.355
381148	Prob1	proline rich basic protein 1	0.984	0.0199047	0.190547	1.355
19415	Rasal1	RAS protein activator like 1 (GAP1 like)	1.802	0.0308712	0.236965	0.738
399609	C130046K22Rik	RIKEN cDNA C130046K22 gene	1.275	0.00765626	0.120234	0.738
104383	Rcor2	REST corepressor 2	3.039	0.0119786	0.148176	0.738
103080	2013-09-10	septin 10	2.736	0.00227699	0.065419	1.354
53883	Celsr2	cadherin, EGF LAG seven-pass G-type receptor 2 (flamingo homolog, Drosophila)	2.688	0.00495556	0.0962475	0.739
225825	Cd226	CD226 antigen	4.721	0.000576541	0.030273	0.74
109652	Acy1	aminoacylase 1	3.979	0.000163012	0.0148365	0.74
17388	Mmp15	matrix metallopeptidase 15	0.019	0.0262929	0.220031	0.74
58203	Zbp1	Z-DNA binding protein 1	4.011	0.024481	0.212709	1.351
66405	Mcts2	malignant T cell amplified sequence 2	1.687	0.000531641	0.0292028	0.74
56707	Zfp111	zinc finger protein 111	1.047	0.0363546	0.257122	0.741
71461	Ptk7	PTK7 protein tyrosine kinase 7	2.51	0.0186862	0.185296	0.741
67170	2610306M01Rik	RIKEN cDNA 2610306M01 gene	0.832	0.0113551	0.144035	1.349
434402	Gm5617	predicted gene 5617	2.268	0.00562117	0.101876	1.349
20349	Sema3e	sema domain, immunoglobulin domain (Ig), short basic domain, secreted, (semaphorin) 3E	3.061	0.0499901	0.2998	1.348
11443	Chrnb1	cholinergic receptor, nicotinic, beta polypeptide 1 (muscle)	2.027	0.000889912	0.0380011	0.742
224829	Trerf1	transcriptional regulating factor 1	4.265	0.0433308	0.278071	0.742
18628	Per3	period circadian clock 3	3.503	5.09084e-05	0.00779486	0.742
99712	Cept1	choline/ethanolaminephosphotransferase 1	6.859	0.000755466	0.0357753	0.742
76295	Atp11b	ATPase, class VI, type 11B	8.406	0.00133301	0.0480385	0.742
432552	Fam71b	family with sequence similarity 71, member B	4.875	0.00775911	0.120646	0.742
72181	Nsun4	NOL1/NOP2/Sun domain family, member 4	4.479	4.04162e-07	0.000419958	0.743
13417	Dnahc8	dynein, axonemal, heavy chain 8	5.433	0.0062656	0.108207	0.743
66117	1110001J03Rik	RIKEN cDNA 1110001J03 gene	2.838	0.00267997	0.0710851	1.346
233908	Fus	fused in sarcoma	7.152	0.00134475	0.0481421	0.743
100503982	Gm19998	predicted gene, 19998	0.356	0.0136835	0.158716	1.344
100502789	Gm17552	predicted gene, 17552	2.661	0.00581727	0.103237	0.744
72873	Ccdc176	coiled-coil domain containing 176	0.05	0.0390407	0.265675	1.343
320225	Catsperg1	catsper channel auxiliary subunit gamma 1	0.666	0.0394521	0.266455	0.745
101883	Igflr1	IGF-like family receptor 1	4.816	0.0180198	0.181336	1.343
80876	Ifitm2	interferon induced transmembrane protein 2	7.634	0.0166396	0.172899	1.342
18783	Pla2g4a	phospholipase A2, group IVA (cytosolic, calcium-dependent)	0.559	0.00421522	0.0888193	1.342
227960	Gca	grancalcin	2.448	0.000544049	0.0292722	1.342
170799	Rtkn2	rhotekin 2	1.157	0.0350618	0.252826	0.745
30049	Scd3	stearoyl-coenzyme A desaturase 3	1.134	0.0094587	0.131933	0.746
100041697	Gm14719	predicted gene 14719	3.997	0.0131449	0.154918	1.341
239546	Zfp647	zinc finger protein 647	0.992	0.0180408	0.181336	0.746
414085	9330151L19Rik	RIKEN cDNA 9330151L19 gene	4.033	0.00851583	0.125217	1.339
74666	4930432K21Rik	RIKEN cDNA 4930432K21 gene	1.53	0.00363219	0.0823688	1.338
574418	Serinc4	serine incorporator 4	2.01	0.00836954	0.124408	0.747
102075	Plekhg4	pleckstrin homology domain containing, family G (with RhoGef domain) member 4	1.006	0.00605635	0.105766	0.747
353282	Sfmbt2	Scm-like with four mbt domains 2	4.382	0.0202913	0.191821	0.748
70549	Tln2	talin 2	1.06	0.000806231	0.0362921	0.748
73713	Rbm20	RNA binding motif protein 20	0.672	0.00501034	0.096507	0.748
320226	Ccdc171	coiled-coil domain containing 171	2.243	0.00096336	0.0400405	0.748
237221	Gemin8	gem (nuclear organelle) associated protein 8	5.05	2.09647e-06	0.00132236	1.336
79554	Gltpd1	glycolipid transfer protein domain containing 1	4.456	0.00153129	0.0515699	1.336
12724	Clcn2	chloride channel 2	1.567	0.00204787	0.0612348	0.749
16173	Il18	interleukin 18	1.862	0.0233529	0.206139	1.334
64652	Nisch	nischarin	8.758	0.00289269	0.0740636	0.75
12122	Bid	BH3 interacting domain death agonist	4.091	0.00751908	0.118956	0.75
16768	Lag3	lymphocyte-activation gene 3	8.509	0.021262	0.196092	1.333
70350	Basp1	brain abundant, membrane attached signal protein 1	7.935	0.0241395	0.210633	1.333
214579	Aldh5a1	aldhehyde dehydrogenase family 5, subfamily A1	3.105	0.000803972	0.0362921	0.75
100504166	4933421O10Rik	RIKEN cDNA 4933421O10 gene	2.666	0.00925593	0.13115	1.333
15289	Hmgb1	high mobility group box 1	4.426	0.000597949	0.030937	1.332
114643	Oas1c	2'-5' oligoadenylate synthetase 1C	3.134	0.00875362	0.127362	0.751
76055	Mgea5	meningioma expressed antigen 5 (hyaluronidase)	7.864	5.04123e-06	0.00196435	0.751
101544	Zfp575	zinc finger protein 575	0.126	0.0143104	0.161641	0.751
11944	Atp4a	ATPase, H+/K+ exchanging, gastric, alpha polypeptide	0.644	0.0435115	0.2788	0.752
19649	Robo3	roundabout homolog 3 (Drosophila)	2.258	0.0342559	0.249496	0.752
100042498	Mir22hg	Mir22 host gene (non-protein coding)	5.191	3.66681e-05	0.00626322	1.33
20343	Sell	selectin, lymphocyte	5.824	0.0458113	0.287335	1.329
57319	Smpdl3a	sphingomyelin phosphodiesterase, acid-like 3A	2.441	0.000321313	0.0216669	0.753
81703	Jdp2	Jun dimerization protein 2	4.592	0.0448718	0.283869	1.328
70552	Lrrc56	leucine rich repeat containing 56	2.257	0.00428411	0.089373	0.753
224093	Fam43a	family with sequence similarity 43, member A	2.931	0.00675406	0.11172	1.328
654799	4930594M22Rik	RIKEN cDNA 4930594M22 gene	0.484	0.0418962	0.274372	0.753
66336	Cenpp	centromere protein P	3.069	0.000134435	0.0130022	1.327
72852	Mblac2	metallo-beta-lactamase domain containing 2	2.912	0.00290599	0.0742127	1.327
100503570	Gm19773	predicted gene, 19773	1.729	0.000263375	0.0197832	1.326
103768	Tubg2	tubulin, gamma 2	2.811	0.00816963	0.123686	0.755
100503636	1700123M08Rik	RIKEN cDNA 1700123M08 gene	0.631	0.0342951	0.249635	1.325
104910	Slc25a47	solute carrier family 25, member 47	0.706	0.00665454	0.110881	1.325
223970	Rmi2	RMI2, RecQ mediated genome instability 2, homolog (S. cerevisiae)	4.844	0.00183826	0.057591	1.324
217125	Samd14	sterile alpha motif domain containing 14	0.84	0.045061	0.284692	0.756
66961	Neat1	nuclear paraspeckle assembly transcript 1 (non-protein coding)	9.086	1.7853e-05	0.00433148	1.323
66889	Rnf128	ring finger protein 128	3.297	0.030226	0.234529	1.323
19731	Rgl1	ral guanine nucleotide dissociation stimulator,-like 1	0.509	0.0284088	0.227892	1.323
18441	P2ry1	purinergic receptor P2Y, G-protein coupled 1	4.525	0.0361177	0.256611	0.756
14159	Fes	feline sarcoma oncogene	2.374	4.93958e-05	0.00779486	0.756
252974	Tspear	thrombospondin type laminin G domain and EAR repeats	0.024	0.0399868	0.267608	0.756
11872	Art2b	ADP-ribosyltransferase 2b	1.916	0.012104	0.148842	1.321
67286	Rabl5	RAB, member of RAS oncogene family-like 5	2.974	1.62478e-05	0.00413457	1.321
244694	Kdm4d	lysine (K)-specific demethylase 4D	0.426	0.0114048	0.144276	1.321
654409	4932416H05Rik	RIKEN cDNA 4932416H05 gene	0.526	0.00025648	0.0197832	1.321
53614	Reck	reversion-inducing-cysteine-rich protein with kazal motifs	2.882	0.00836449	0.124408	0.757
69131	Cdk12	cyclin-dependent kinase 12	6.444	0.000267683	0.0198675	0.757
213575	Dync2li1	dynein cytoplasmic 2 light intermediate chain 1	1.17	0.00239464	0.0672494	1.32
100504360	D730003I15Rik	RIKEN cDNA D730003I15 gene	2.149	0.043175	0.277671	1.32
78920	Dlst	dihydrolipoamide S-succinyltransferase (E2 component of 2-oxo-glutarate complex)	7.08	0.00208746	0.0618256	0.758
60425	Doc2g	double C2, gamma	2.902	0.00723044	0.116331	0.758
56508	Rapgef4	Rap guanine nucleotide exchange factor (GEF) 4	2.57	0.0345225	0.250559	0.758
380969	Nckap5l	NCK-associated protein 5-like	3.701	2.94497e-05	0.00553511	0.758
78369	Icam4	intercellular adhesion molecule 4, Landsteiner-Wiener blood group	0.664	0.012508	0.15161	0.758
108155	Ogt	O-linked N-acetylglucosamine (GlcNAc) transferase (UDP-N-acetylglucosamine:polypeptide-N-acetylglucosaminyl transferase)	9.173	0.000321467	0.0216669	0.758
72185	Dbndd1	dysbindin (dystrobrevin binding protein 1) domain containing 1	1.512	0.00372536	0.0832464	0.759
68209	Rnaseh2c	ribonuclease H2, subunit C	5.052	0.00138696	0.0486207	1.318
13631	Eef2k	eukaryotic elongation factor-2 kinase	4.153	0.036423	0.257314	0.759
70683	Utp20	UTP20, small subunit (SSU) processome component, homolog (yeast)	6.03	0.0175667	0.178516	0.76
381404	Pabpc1l	poly(A) binding protein, cytoplasmic 1-like	0.616	0.00968368	0.132767	0.76
327942	Pigl	phosphatidylinositol glycan anchor biosynthesis, class L	2.709	0.0134082	0.156689	1.316
15568	Elavl1	ELAV (embryonic lethal, abnormal vision)-like 1 (Hu antigen R)	7.247	3.15096e-06	0.00151113	1.316
106042	Prickle1	prickle homolog 1 (Drosophila)	2.572	0.00471	0.0929256	0.76
232440	H2afj	H2A histone family, member J	6.136	0.000621914	0.0317129	1.315
19703	Renbp	renin binding protein	3.855	0.000543344	0.0292722	1.315
595139	E030024N20Rik	peptidylprolyl isomerase A pseudogene 8	2.247	0.0188566	0.18585	1.314
100382	AW011738	expressed sequence AW011738	0.081	0.0370263	0.259194	1.314
67445	C1qtnf4	C1q and tumor necrosis factor related protein 4	1.277	0.048242	0.294569	1.314
74002	Psd2	pleckstrin and Sec7 domain containing 2	1.724	0.0262585	0.219903	1.314
100044193	Gm20939	predicted gene, 20939	2.238	0.00414627	0.0881121	1.312
52202	Rbm34	RNA binding motif protein 34	4.772	0.00153146	0.0515699	0.762
380601	Fastkd5	FAST kinase domains 5	3.408	0.00482282	0.0941092	0.762
71602	Myo1e	myosin IE	2.891	0.0298387	0.232537	1.311
67525	Trim62	tripartite motif-containing 62	1.895	0.0409644	0.27083	0.764
100862040			2.6	4.60353e-05	0.00745473	1.309
106205	Zc3h7a	zinc finger CCCH type containing 7 A	7.592	4.54642e-06	0.00188964	1.308
65099	Irak1bp1	interleukin-1 receptor-associated kinase 1 binding protein 1	2.78	0.000353979	0.0227031	1.308
100862190	LOC100862190	uncharacterized LOC100862190	1.221	0.0323188	0.242862	0.765
225392	Rell2	RELT-like 2	0.9	0.0173534	0.177651	0.765
74626	Tmem81	transmembrane protein 81	3.347	0.00344053	0.0806473	1.307
234723	Txnl4b	thioredoxin-like 4B	3.217	0.000378141	0.0234579	0.765
433082	D930048G16Rik	RIKEN cDNA D930048G16 gene	2.083	0.0111272	0.14258	0.765
12444	Ccnd2	cyclin D2	9.781	0.00858233	0.126046	0.765
26914	H2afy	H2A histone family, member Y	8.246	0.00087771	0.0376088	0.765
110454	Ly6a	lymphocyte antigen 6 complex, locus A	10.064	0.0242279	0.211109	1.306
12124	Bik	BCL2-interacting killer	2.187	0.00225708	0.0652967	1.306
70028	Dopey2	dopey family member 2	6.807	3.05059e-06	0.00151113	0.766
382018	Unc13a	unc-13 homolog A (C. elegans)	6.554	0.0418602	0.27434	0.766
18769	Pkig	protein kinase inhibitor, gamma	4.195	0.0287535	0.228786	1.306
319581	Xkr5	X Kell blood group precursor-related family, member 5	2.69	0.0025278	0.0694255	0.766
16728	L1cam	L1 cell adhesion molecule	3.518	0.0052002	0.0985431	0.766
21873	Tjp2	tight junction protein 2	4.697	0.00158134	0.0522801	1.305
235041	Kank2	KN motif and ankyrin repeat domains 2	1.382	0.0297179	0.23214	0.767
17918	Myo5a	myosin VA	6.309	0.00315036	0.0770231	0.767
319535	Zfp182	zinc finger protein 182	4.439	0.000109699	0.0125142	0.768
227923	A930012O16Rik	RIKEN cDNA A930012O16 gene	0.652	0.030901	0.236965	0.768
69635	Dapk1	death associated protein kinase 1	4.848	0.00256879	0.0699351	0.768
83396	Glis2	GLIS family zinc finger 2	1.167	0.00584533	0.103237	0.768
407786	Taf9b	TAF9B RNA polymerase II, TATA box binding protein (TBP)-associated factor	4.082	0.0112291	0.143349	0.768
229715	Amigo1	adhesion molecule with Ig like domain 1	3.398	2.48502e-05	0.00507963	0.768
319634	Efcab5	EF-hand calcium binding domain 5	0.131	0.0233369	0.206139	1.302
111175	Pecr	peroxisomal trans-2-enoyl-CoA reductase	3.621	0.00762871	0.119952	1.302
100503200	Gm17249	predicted gene, 17249	1.19	0.00510545	0.0973391	0.768
71481	Alpk1	alpha-kinase 1	1.153	0.0203434	0.192022	0.769
269878	Megf8	multiple EGF-like-domains 8	4.305	0.00194343	0.0589601	0.769
381678	Zcwpw1	zinc finger, CW type with PWWP domain 1	3.452	0.000262935	0.0197832	1.301
17122	Mxd4	Max dimerization protein 4	5.757	0.00150341	0.0510791	0.769
14114	Fbln1	fibulin 1	4.504	0.0060162	0.10536	1.3
26568	Slc27a3	solute carrier family 27 (fatty acid transporter), member 3	1.52	0.00292328	0.074304	0.77
17161	Maoa	monoamine oxidase A	2.323	0.0136469	0.158586	1.299
239217	Kctd12	potassium channel tetramerisation domain containing 12	3.695	0.0285482	0.227892	1.299
380732	Milr1	mast cell immunoglobulin like receptor 1	3.749	0.0200581	0.190693	0.77
76263	Gstk1	glutathione S-transferase kappa 1	4.393	0.00302624	0.0755069	1.298
319899	Dock6	dedicator of cytokinesis 6	3.903	0.00303168	0.0755069	0.77
14872	Gstt2	glutathione S-transferase, theta 2	7.001	0.00447031	0.0903188	1.298
100169865	Gm10914	predicted gene 10914	1.096	0.0297844	0.232281	1.298
19201	Pstpip2	proline-serine-threonine phosphatase-interacting protein 2	1.608	0.0428897	0.277382	0.771
75516	Ttc32	tetratricopeptide repeat domain 32	1.965	0.0100894	0.134984	1.297
223435	Trio	triple functional domain (PTPRF interacting)	5.062	0.000612633	0.0314359	0.771
76133	6230400D17Rik	RIKEN cDNA 6230400D17 gene	0.697	0.0362997	0.257122	1.296
100504266	Gm20140	predicted gene, 20140	0.815	0.0443578	0.28248	0.772
17083	Tmed1	transmembrane emp24 domain containing 1	1.211	0.0430832	0.277671	1.296
243813	Leng9	leukocyte receptor cluster (LRC) member 9	1.727	0.0194162	0.188492	1.296
69591	2310010G23Rik	RIKEN cDNA 2310010G23 gene	0.569	0.00269555	0.0710851	1.296
64051	Sv2a	synaptic vesicle glycoprotein 2 a	3.105	0.00352066	0.0811443	0.772
270185	BC043934	cDNA sequence BC043934	0.279	0.0253293	0.215731	0.772
72640	Mex3a	mex3 homolog A (C. elegans)	2.096	0.00214927	0.0630571	0.772
100503190	Gm19585	predicted gene, 19585	5.503	0.0130017	0.154019	0.773
244091	Fsd2	fibronectin type III and SPRY domain containing 2	2.027	0.00366981	0.0825996	0.773
66153	Fbxo36	F-box protein 36	2.777	0.0225925	0.203839	1.294
17684	Cited2	Cbp/p300-interacting transactivator, with Glu/Asp-rich carboxy-terminal domain, 2	6.26	0.000149019	0.0138228	1.293
68299	Vps53	vacuolar protein sorting 53 (yeast)	5.836	0.000166787	0.0149616	1.293
229699	Slc16a4	solute carrier family 16 (monocarboxylic acid transporters), member 4	1.442	0.047512	0.292268	1.293
67966	Zcchc10	zinc finger, CCHC domain containing 10	4.41	0.00478676	0.0938461	1.292
100503754	Gm11725	predicted gene 11725	1.882	0.0270886	0.223592	1.292
69206	2010016I18Rik	RIKEN cDNA 2010016I18 gene	5.673	1.87709e-05	0.0043935	1.291
71523	8430429K09Rik	RIKEN cDNA 8430429K09 gene	1.984	0.000146224	0.0138127	1.291
12319	Car8	carbonic anhydrase 8	-0.125	0.0255055	0.216588	1.29
227620	Uap1l1	UDP-N-acteylglucosamine pyrophosphorylase 1-like 1	5.14	0.00285369	0.0732152	1.29
16988	Lst1	leukocyte specific transcript 1	2.234	0.0331344	0.24475	0.775
71242	Spata24	spermatogenesis associated 24	3.734	0.000170525	0.0151877	1.29
100504265	Gm20139	predicted gene, 20139	3.994	0.0497282	0.299402	0.776
70762	Dclk2	doublecortin-like kinase 2	4.062	0.0172676	0.17721	0.776
66836	Tmem223	transmembrane protein 223	3.725	0.000303596	0.021036	1.289
67522	1700097N02Rik	RIKEN cDNA 1700097N02 gene	1.752	0.0156705	0.167691	1.288
26558	Homer3	homer homolog 3 (Drosophila)	3.006	0.0380904	0.262184	0.776
328388	Gm10101	predicted gene 10101	0.219	0.0280261	0.226332	1.288
237911	Brip1	BRCA1 interacting protein C-terminal helicase 1	5.112	0.00570025	0.102563	0.777
235674	Acaa1b	acetyl-Coenzyme A acyltransferase 1B	1.266	0.0265429	0.221177	1.287
381694	B3galtl	beta 1,3-galactosyltransferase-like	3.276	0.0137836	0.159406	0.778
68235	2410066E13Rik	RIKEN cDNA 2410066E13 gene	2.368	0.0192426	0.18789	0.778
73738	Haus7	HAUS augmin-like complex, subunit 7	4.48	0.00232903	0.065958	0.778
545056	Gm5801	ubiquitin-conjugating enzyme E2, J2 homolog pseudogene	4.952	7.05383e-05	0.00916189	1.284
106582	Nrm	nurim (nuclear envelope membrane protein)	5.497	0.000112175	0.0125142	1.284
330671	B4galnt4	beta-1,4-N-acetyl-galactosaminyl transferase 4	5.017	0.0145045	0.162237	1.284
69085	Zcchc9	zinc finger, CCHC domain containing 9	5.549	0.00435074	0.089373	0.779
70155	Ogfrl1	opioid growth factor receptor-like 1	2.516	0.020977	0.19447	1.284
27643	Ubl4	ubiquitin-like 4	5.609	0.000817641	0.0365418	1.283
20555	Slfn1	schlafen 1	5.136	0.0146265	0.162402	1.283
100503101	Gm17388	predicted gene, 17388	2.188	0.0497156	0.299402	1.283
77057	Ston1	stonin 1	3.68	0.00834379	0.124408	0.78
93737	Pard6g	par-6 partitioning defective 6 homolog gamma (C. elegans)	3.353	0.0469802	0.291006	0.78
67603	Dusp6	dual specificity phosphatase 6	6.513	0.0214346	0.197246	1.282
19076	Prim2	DNA primase, p58 subunit	5.21	0.000130038	0.0130022	0.78
332397	Nanos1	nanos homolog 1 (Drosophila)	4.144	0.00229833	0.0658717	0.781
230991	B930041F14Rik	RIKEN cDNA B930041F14 gene	4.36	2.53044e-05	0.00508905	1.281
100163	Pafah2	platelet-activating factor acetylhydrolase 2	3.326	0.0169633	0.17495	0.781
192986	Cyb5d2	cytochrome b5 domain containing 2	2.551	0.00297645	0.0752806	1.28
100043757	Zfp831	zinc finger protein 831	5.296	0.000544643	0.0292722	0.781
226844	Mfsd7b	major facilitator superfamily domain containing 7B	4.802	0.0139945	0.160403	1.28
328734	Pisd-ps2	phosphatidylserine decarboxylase, pseudogene 2	0.357	0.0378701	0.261952	0.781
11841	Arf2	ADP-ribosylation factor 2	4.489	5.36677e-05	0.0079797	1.279
242083	Ppm1l	protein phosphatase 1 (formerly 2C)-like	2.091	0.00503858	0.096507	0.782
17035	Lxn	latexin	4.854	0.000849634	0.0371722	0.782
100047282	Gm20568	40S ribosomal protein S28-like	1.273	0.0152358	0.166439	1.278
100503272	Gm11423	predicted gene 11423	1.397	0.0236405	0.207733	1.278
320268	B930095G15Rik	RIKEN cDNA B930095G15 gene	5.092	0.00143901	0.0494667	0.782
100503424			0.562	0.0476092	0.292722	0.783
17711	CYTB	cytochrome b	10.879	0.00525294	0.0989409	1.276
353499	Tmc4	transmembrane channel-like gene family 4	4.019	0.00260047	0.0703367	1.276
329910	Acot11	acyl-CoA thioesterase 11	4.121	0.0207358	0.193674	0.784
22230	Ufd1l	ubiquitin fusion degradation 1 like	5.742	0.000112765	0.0125142	1.276
57248	Ly6i	lymphocyte antigen 6 complex, locus I	2.131	0.0159177	0.169205	1.276
227377	Farp2	FERM, RhoGEF and pleckstrin domain protein 2	1.804	0.0480505	0.293878	0.784
239096	Cdh24	cadherin-like 24	1.896	0.0293781	0.230822	1.275
18426	Ovol1	OVO homolog-like 1 (Drosophila)	0.395	0.0234707	0.206678	0.784
74396	4933407K13Rik	RIKEN cDNA 4933407K13 gene	1.805	0.028697	0.228641	0.785
622208	Gm6297	predicted gene 6297	0.664	0.0222604	0.202012	1.275
100044526	Gm17764	28S ribosomal protein S14, mitochondrial-like	0.173	0.0168111	0.174246	1.273
66789	Alg14	asparagine-linked glycosylation 14	2.638	0.0155091	0.167535	1.273
320827	C530008M17Rik	RIKEN cDNA C530008M17 gene	1.668	0.00828906	0.124408	0.785
57344	As3mt	arsenic (+3 oxidation state) methyltransferase	1.915	0.0145526	0.162237	0.786
67122	Nrarp	Notch-regulated ankyrin repeat protein	1.806	0.00059511	0.0309184	0.786
13043	Cttn	cortactin	4.301	0.0274442	0.225398	0.786
231834	Snx8	sorting nexin 8	4.098	0.005916	0.104043	1.272
66705	Dnase1l2	deoxyribonuclease 1-like 2	1.123	0.0132022	0.1553	0.786
20652	Soat1	sterol O-acyltransferase 1	7.121	0.00428778	0.089373	1.272
170772	Glcci1	glucocorticoid induced transcript 1	3.508	0.00805483	0.123385	0.787
228730	Plk1s1	polo-like kinase 1 substrate 1	4.266	6.68555e-05	0.0089823	1.271
76972	2810008D09Rik	RIKEN cDNA 2810008D09 gene	4.011	0.0231474	0.205354	1.271
21400	Tcea2	transcription elongation factor A (SII), 2	2.854	0.00103084	0.0413608	0.787
74132	Rnf6	ring finger protein (C3H2C3 type) 6	6.782	5.37569e-05	0.0079797	1.271
66208	Nenf	neuron derived neurotrophic factor	2.515	0.0120873	0.148805	1.27
14788	Gpr162	G protein-coupled receptor 162	3.445	0.0203182	0.19193	1.27
73490	Mipol1	mirror-image polydactyly gene 1 homolog (human)	2.706	0.00996177	0.134789	0.787
17691	Sik1	salt inducible kinase 1	6.487	0.000600793	0.0309557	1.27
70603	Mutyh	mutY homolog (E. coli)	3.865	0.000356614	0.0227031	1.27
22165	Txk	TXK tyrosine kinase	1.143	0.0356126	0.254035	0.788
100683	Trrap	transformation/transcription domain-associated protein	8.398	0.000135497	0.0130022	0.788
100502982	BC037704	cDNA sequence BC037704	0.177	0.0427886	0.277061	1.269
57785	Rangrf	RAN guanine nucleotide release factor	0.936	0.00496888	0.0963562	1.269
244550	Podnl1	podocan-like 1	5.999	0.0279265	0.226332	0.789
70997	Spef1	sperm flagellar 1	0.733	0.0425542	0.276503	1.268
633057	Gm7102	predicted gene 7102	2.063	0.0278445	0.226332	1.267
408028	9230115E21Rik	RIKEN cDNA 9230115E21 gene	0.848	0.0338716	0.247829	1.267
20090	Rps29	ribosomal protein S29	2.427	6.42826e-05	0.00889542	1.267
18181	Nrf1	nuclear respiratory factor 1	5.778	4.85231e-05	0.00775685	1.267
11555	Adrb2	adrenergic receptor, beta 2	0.31	0.0227076	0.203842	0.79
12571	Cdk6	cyclin-dependent kinase 6	6.381	1.59806e-05	0.00413457	0.79
12972	Cryz	crystallin, zeta	4.134	0.00178779	0.0568671	0.79
107503	Atf5	activating transcription factor 5	3.725	0.0319213	0.240922	0.79
12297	Cacnb3	calcium channel, voltage-dependent, beta 3 subunit	4.997	0.0196467	0.189169	1.266
22021	Tpst1	protein-tyrosine sulfotransferase 1	3.988	0.0289291	0.229284	1.266
75079	Zbtb49	zinc finger and BTB domain containing 49	3.166	0.00359291	0.0822714	0.79
106757	Catsperd	catsper channel auxiliary subunit delta	0.174	0.027996	0.226332	0.79
328329	Mast4	microtubule associated serine/threonine kinase family member 4	3.874	0.0492164	0.297325	0.79
791075	Mir761	microRNA 761	0.231	0.0210684	0.19472	1.265
77782	Polq	polymerase (DNA directed), theta	5.531	0.00321927	0.0778766	0.791
209224	Enox2	ecto-NOX disulfide-thiol exchanger 2	5.975	0.00345445	0.0806473	1.264
210104	Zfp658	zinc finger protein 658	2.569	0.00843616	0.12503	0.791
19055	Ppp3ca	protein phosphatase 3, catalytic subunit, alpha isoform	3.891	0.00139485	0.0487181	1.264
243906	Zfp14	zinc finger protein 14	1.326	0.0149977	0.165124	0.792
24075	Taf10	TAF10 RNA polymerase II, TATA box binding protein (TBP)-associated factor	5.497	0.0185728	0.184824	1.263
64009	Syne1	spectrin repeat containing, nuclear envelope 1	6.302	0.00306743	0.0759894	0.792
320770	A630072M18Rik	RIKEN cDNA A630072M18 gene	3.489	0.00226664	0.0652967	1.263
232566	Amn1	antagonist of mitotic exit network 1	2.916	0.0232788	0.20586	0.792
100217418	Snora44	small nucleolar RNA, H/ACA box 44	0.274	0.0108393	0.140494	0.792
99326	Garnl3	GTPase activating RANGAP domain-like 3	0.256	0.0180079	0.181336	0.793
68977	Haghl	hydroxyacylglutathione hydrolase-like	4.444	0.0253971	0.216161	1.262
100502734	Gm16023	predicted gene 16023	0.221	0.0123213	0.150181	0.793
76041	Ccdc125	coiled-coil domain containing 125	3.257	0.00359595	0.0822714	0.793
110695	Aldh7a1	aldehyde dehydrogenase family 7, member A1	4.766	3.25936e-05	0.00580585	0.793
338351	Akap17b	A kinase (PRKA) anchor protein 17B	3.635	0.000494164	0.0278326	0.793
56226	Espn	espin	7.36	0.0165336	0.172085	0.793
52585	Dhrs1	dehydrogenase/reductase (SDR family) member 1	5.448	0.00752714	0.118956	0.793
94184	Pdxdc1	pyridoxal-dependent decarboxylase domain containing 1	6.28	0.00135133	0.0481421	0.793
78878	Ftx	Ftx transcript, Xist regulator (non-protein coding)	3.122	0.0345549	0.250648	0.793
330260	Pon2	paraoxonase 2	4.53	0.000424792	0.0256015	0.794
77605	H2afv	H2A histone family, member V	6.679	0.00247729	0.0687667	1.259
228019	Mettl8	methyltransferase like 8	3.774	0.00167368	0.0543	1.259
70348	Ube2cbp	ubiquitin-conjugating enzyme E2C binding protein	2.099	0.0156396	0.167535	1.259
246782	Atpaf2	ATP synthase mitochondrial F1 complex assembly factor 2	4.803	6.40801e-05	0.00889542	1.259
676676	F530104D19Rik	RIKEN cDNA F530104D19 gene	1.655	0.046602	0.289798	0.794
432467	Hnrnph3	heterogeneous nuclear ribonucleoprotein H3	3.938	0.000760322	0.0357753	0.794
54393	Gabbr1	gamma-aminobutyric acid (GABA) B receptor, 1	5.708	0.00167995	0.0543	0.794
17766	Nudt1	nudix (nucleoside diphosphate linked moiety X)-type motif 1	3.675	0.030843	0.236957	0.795
11640	Akap1	A kinase (PRKA) anchor protein 1	5.173	0.00487458	0.0949705	0.795
547127	Tmem181b-ps	transmembrane protein 181B, pseudogene	3.81	0.00143412	0.0494667	0.795
66910	Tmem107	transmembrane protein 107	3.402	0.00101767	0.0413334	1.258
69408	Dnajc17	DnaJ (Hsp40) homolog, subfamily C, member 17	1.621	0.042013	0.274704	1.257
321000	Lrif1	ligand dependent nuclear receptor interacting factor 1	5.066	0.00179467	0.0569147	0.795
112415	C030039L03Rik	RIKEN cDNA C030039L03 gene	2.851	0.0404496	0.269139	0.795
436479	Trav9-2	T cell receptor alpha variable 9-2	0.9	0.00812048	0.123686	0.796
26912	Gcat	glycine C-acetyltransferase (2-amino-3-ketobutyrate-coenzyme A ligase)	6.023	0.00211991	0.0624898	1.257
78323	Fam219b	family with sequence similarity 219, member B	5.093	3.00619e-06	0.00151113	1.256
53970	Rfx5	regulatory factor X, 5 (influences HLA class II expression)	5.193	1.32243e-05	0.00372025	0.796
227615	Tmem203	transmembrane protein 203	4.008	0.00115478	0.0445083	1.254
227059	Slc39a10	solute carrier family 39 (zinc transporter), member 10	6.293	0.000129479	0.0130022	0.797
75541	1700019G17Rik	RIKEN cDNA 1700019G17 gene	2.655	0.039923	0.267608	0.798
108075	Ltbp4	latent transforming growth factor beta binding protein 4	2.354	0.0156145	0.167535	0.798
110385	Pde4c	phosphodiesterase 4C, cAMP specific	3.096	0.00535209	0.0995887	0.798
24063	Spry1	sprouty homolog 1 (Drosophila)	4.467	0.0426156	0.276686	1.253
21788	Tfpi	tissue factor pathway inhibitor	4.323	0.0380397	0.262184	1.252
664968	Tmem238	transmembrane protein 238	2.282	0.0423585	0.27595	1.252
216459	Myl6b	myosin, light polypeptide 6B	2.398	0.0156222	0.167535	1.251
56297	Arl6	ADP-ribosylation factor-like 6	1.932	0.0198382	0.190425	1.251
211586	Tfdp2	transcription factor Dp 2	6.002	0.00434378	0.089373	0.799
230751	Oscp1	organic solute carrier partner 1	1.696	0.0378242	0.261952	1.251
52710	Slc52a2	solute carrier protein 52, member 2	4.715	0.000292211	0.0208204	1.25
623796	Gm12504	prothymosin alpha pseudogene	0.377	0.0225323	0.20359	1.25
207212	Arhgef17	Rho guanine nucleotide exchange factor (GEF) 17	3.326	0.0141234	0.160973	0.8
23830	Capn10	calpain 10	3.988	0.0169572	0.17495	1.25
21961	Tns1	tensin 1	4.805	0.000676844	0.0337583	0.801
667977	Gm8909	predicted gene 8909	0.896	0.00946146	0.131933	1.249
71846	Syce2	synaptonemal complex central element protein 2	5.102	0.00554491	0.101229	1.248
26370	Cetn2	centrin 2	5.472	0.00192559	0.0585614	1.248
272396	Tarsl2	threonyl-tRNA synthetase-like 2	4.539	0.00740566	0.117932	0.801
75698	Fam35a	family with sequence similarity 35, member A	3.848	9.01194e-06	0.00303702	0.801
100124661	Trbv5	T cell receptor beta, variable 5	4.318	0.00680351	0.112213	1.248
110196	Fdps	farnesyl diphosphate synthetase	5.796	0.0129751	0.153936	1.248
16855	Lgals4	lectin, galactose binding, soluble 4	4.938	0.00882897	0.127861	0.802
259300	Ehd2	EH-domain containing 2	5.977	0.0406045	0.269594	1.246
72440	Rhno1	RAD9-HUS1-RAD1 interacting nuclear orphan 1	5.679	0.00012094	0.0130001	1.246
381605	Tbc1d2	TBC1 domain family, member 2	4.829	0.0381899	0.262272	1.245
22793	Zyx	zyxin	8.086	0.00616574	0.106927	1.245
18115	Nnt	nicotinamide nucleotide transhydrogenase	5.556	0.00572521	0.102776	0.803
16784	Lamp2	lysosomal-associated membrane protein 2	7.166	0.013057	0.154324	1.244
66730	4921531C22Rik	RIKEN cDNA 4921531C22 gene	0.518	0.0272167	0.224	1.244
17969	Ncf1	neutrophil cytosolic factor 1	6.376	0.0451035	0.284692	0.804
233065	Alkbh6	alkB, alkylation repair homolog 6 (E. coli)	4.522	0.00433285	0.089373	1.243
23821	Bace1	beta-site APP cleaving enzyme 1	4.02	0.00137188	0.0484589	0.804
56794	Hacl1	2-hydroxyacyl-CoA lyase 1	4.919	0.000335022	0.0221738	0.804
78388	Mvp	major vault protein	7.132	0.000834661	0.0367752	1.243
100502813	Gm19391	predicted gene, 19391	0.605	0.0380199	0.262184	1.243
72203	2610507I01Rik	RIKEN cDNA 2610507I01 gene	3.34	0.00106601	0.0417991	1.242
77733	Rnf170	ring finger protein 170	3.917	2.96809e-05	0.00553511	0.805
57357	Srd5a3	steroid 5 alpha-reductase 3	3.93	0.00576949	0.103044	0.805
68026	2810417H13Rik	RIKEN cDNA 2810417H13 gene	7.022	0.00248175	0.0687667	1.242
70615	Ankrd24	ankyrin repeat domain 24	4.174	0.00808401	0.12368	0.805
109241	Mbd5	methyl-CpG binding domain protein 5	4.681	0.00902489	0.129479	0.805
16438	Itpr1	inositol 1,4,5-trisphosphate receptor 1	8.139	0.0265491	0.221177	0.806
100124675	Trbv13-2	T cell receptor beta, variable 13-2	5.315	0.000101614	0.0118413	1.241
67556	Pigm	phosphatidylinositol glycan anchor biosynthesis, class M	6.481	0.000303672	0.021036	1.241
269870	Zfp446	zinc finger protein 446	4.364	0.000128498	0.0130022	0.806
277010	Marveld1	MARVEL (membrane-associating) domain containing 1	5.903	0.00111121	0.0432991	0.806
207565	Camkk2	calcium/calmodulin-dependent protein kinase kinase 2, beta	4.857	0.0388713	0.265	0.806
67378	Bbs2	Bardet-Biedl syndrome 2 (human)	2.759	0.000210682	0.01775	0.806
56496	Tspan6	tetraspanin 6	5.404	0.0193123	0.188296	1.24
74245	Ctbs	chitobiase, di-N-acetyl-	3.708	3.2307e-05	0.00580585	0.806
20499	Slc12a7	solute carrier family 12, member 7	6.731	0.0204682	0.192297	0.807
668253	Dleu2	deleted in lymphocytic leukemia, 2	0.521	0.0125359	0.15161	1.239
52477	Angel2	angel homolog 2 (Drosophila)	5.496	0.000776816	0.0359029	0.807
78653	Bola3	bolA-like 3 (E. coli)	3.754	0.0318514	0.2407	1.239
102866	Pls3	plastin 3 (T-isoform)	1.707	0.0099954	0.134789	0.807
52118	Pvr	poliovirus receptor	5.902	0.0255299	0.216588	0.807
226922	Kcnq5	potassium voltage-gated channel, subfamily Q, member 5	4.097	0.00328657	0.07896	0.808
19216	Ptger1	prostaglandin E receptor 1 (subtype EP1)	5.415	0.0275362	0.225537	0.808
634322	Trav14d-3-dv8	T cell receptor alpha variable 14D-3-DV8	0.929	0.00993793	0.134783	1.238
67590	Tctn3	tectonic family member 3	4.09	0.000783327	0.0359029	1.238
93694	Clec2d	C-type lectin domain family 2, member d	5.875	0.0486071	0.295857	1.238
58249	Fibp	fibroblast growth factor (acidic) intracellular binding protein	5.214	0.000183967	0.0160411	1.238
67158	Sft2d3	SFT2 domain containing 3	3.413	0.000212235	0.0177608	1.237
18669	Abcb1b	ATP-binding cassette, sub-family B (MDR/TAP), member 1B	5.566	0.00180193	0.0569147	0.808
232223	Txnrd3	thioredoxin reductase 3	2.803	0.0323568	0.242862	0.809
66496	Ppdpf	pancreatic progenitor cell differentiation and proliferation factor homolog (zebrafish)RIKEN cDNA 2700038C09 gene	5.12	0.00335676	0.0801829	1.237
223648	Ccdc166	coiled-coil domain containing 166	2.517	0.00123674	0.0465822	0.809
67544	Fam120b	family with sequence similarity 120, member B	5.885	2.03262e-05	0.00443756	0.809
319653	Slc25a40	solute carrier family 25, member 40	4.835	0.000122032	0.0130022	1.236
72027	Slc39a4	solute carrier family 39 (zinc transporter), member 4	5.742	0.00371015	0.0830553	0.809
353187	Nr1d2	nuclear receptor subfamily 1, group D, member 2	3.525	0.0229252	0.204036	0.809
100504174	Gm15682	predicted gene 15682	1.239	0.0423886	0.276002	1.236
77219	Ptgr2	prostaglandin reductase 2	5.332	9.3436e-06	0.00306593	0.809
791294	Gm9958	predicted gene 9958	1.122	0.0206865	0.193564	1.235
70484	Slc35d2	solute carrier family 35, member D2	4.067	0.00207228	0.061522	0.81
22381	Wbp5	WW domain binding protein 5	5.481	0.0157829	0.168317	1.235
107239	Carns1	carnosine synthase 1	3.963	0.011528	0.144756	0.81
67246	2810474O19Rik	RIKEN cDNA 2810474O19 gene	6.662	0.0175376	0.178511	1.234
621968	Trbv1	T cell receptor beta, variable 1	5.223	0.00777927	0.120646	1.234
15211	Hexa	hexosaminidase A	5.008	0.00307151	0.0759894	1.234
229323	Gpr171	G protein-coupled receptor 171	6.601	0.000453267	0.0265342	1.234
242914	Gm4961	kinesin superfamily protein 2C pseudogene	1.033	0.0216588	0.198285	1.234
110315	Trbv26	T cell receptor beta, variable 26	3.417	0.00197764	0.0597076	1.234
57278	Bcam	basal cell adhesion molecule	5.23	0.00115243	0.0445083	1.234
100504779	LOC100504779	uncharacterized LOC100504779	1.993	0.0451845	0.284692	1.233
231874	Ccz1	CCZ1 vacuolar protein trafficking and biogenesis associated	5.959	3.173e-05	0.00580585	0.811
231637	Ssh1	slingshot homolog 1 (Drosophila)	5.833	0.000335694	0.0221738	0.811
15483	Hsd11b1	hydroxysteroid 11-beta dehydrogenase 1	1.617	0.0285053	0.227892	0.811
12695	Inadl	InaD-like (Drosophila)	5.039	0.012663	0.152261	0.811
76781	Mettl4	methyltransferase like 4	4.104	0.000492945	0.0278326	0.811
106639	Vmac	vimentin-type intermediate filament associated coiled-coil protein	3.762	0.000225446	0.0183732	1.232
77411	Esrp2	epithelial splicing regulatory protein 2	2.312	0.00634926	0.108348	0.812
270076	Gcdh	glutaryl-Coenzyme A dehydrogenase	4.753	0.0248928	0.213971	1.232
70227	Zfp619	zinc finger protein 619	2.006	0.027708	0.226332	0.812
244421	Lonrf1	LON peptidase N-terminal domain and ring finger 1	2.695	0.0114606	0.144492	0.812
14201	Fhl3	four and a half LIM domains 3	6.249	0.000465756	0.0270117	0.812
97159	A430005L14Rik	RIKEN cDNA A430005L14 gene	3.697	0.00462165	0.0917892	1.231
237926	Rsad1	radical S-adenosyl methionine domain containing 1	3.119	0.0217507	0.198949	0.813
230594	Zcchc11	zinc finger, CCHC domain containing 11	7.416	0.0104423	0.137638	1.231
71820	Wdr34	WD repeat domain 34	3.628	0.00788872	0.121588	1.23
68616	Gdpd3	glycerophosphodiester phosphodiesterase domain containing 3	1.099	0.0115252	0.144756	0.813
69601	Dab2ip	disabled 2 interacting protein	4.118	0.043171	0.277671	0.813
68058	Chd1l	chromodomain helicase DNA binding protein 1-like	5.457	0.00515126	0.0979131	0.813
380608	Tagap1	T cell activation GTPase activating protein 1	5.046	0.0001141	0.0125142	1.229
630836	2010315B03Rik	RIKEN cDNA 2010315B03 gene	4.968	0.00155003	0.051816	1.229
13681	Eif4a1	eukaryotic translation initiation factor 4A1	6.745	0.00345335	0.0806473	1.228
73906	4833417C18Rik	RIKEN cDNA 4833417C18 gene	0.938	0.0386675	0.264189	0.814
108958	Fam73b	family with sequence similarity 73, member B	4.203	0.00137768	0.0485263	1.228
17709	COX2	cytochrome c oxidase subunit II	7.627	0.00431349	0.089373	1.228
78934	4930581F22Rik	RIKEN cDNA 4930581F22 gene	3.505	0.00122346	0.0463646	0.814
100503377	Gm19664	predicted gene, 19664	3.418	0.00280698	0.0728803	0.815
74777	Sepn1	selenoprotein N, 1	5.217	2.09974e-05	0.00443756	0.815
71336	Rbks	ribokinase	2.367	0.00126662	0.0471447	1.227
77805	Esco1	establishment of cohesion 1 homolog 1 (S. cerevisiae)	5.291	0.00575286	0.102916	0.815
231724	Rad9b	RAD9 homolog B	2.587	0.00200441	0.060224	0.815
100043121	Gm10175	ATP synthase, H+ transporting, mitochondrial F0 complex, subunit C2 (subunit 9) pseudogene	3.233	0.0086046	0.126074	1.227
12696	Cirbp	cold inducible RNA binding protein	4.865	0.00943509	0.131933	1.226
96957	Tmem62	transmembrane protein 62	4.331	0.000931645	0.0388518	0.816
66373	Lsm5	LSM5 homolog, U6 small nuclear RNA associated (S. cerevisiae)	0.325	0.0471214	0.291128	1.226
22700	Zfp40	zinc finger protein 40	3.732	0.00969602	0.132767	1.226
14710	Gngt2	guanine nucleotide binding protein (G protein), gamma transducing activity polypeptide 2	4.089	0.012271	0.149858	0.816
270192	Rab6b	RAB6B, member RAS oncogene family	4.664	0.014621	0.162402	0.816
102093	Phkb	phosphorylase kinase beta	5.567	0.000923156	0.038757	0.816
114128	Laptm4b	lysosomal-associated protein transmembrane 4B	2.335	0.026509	0.221177	1.226
234515	Inpp4b	inositol polyphosphate-4-phosphatase, type II	6.909	0.0387934	0.264759	0.816
66264	Ccdc28b	coiled coil domain containing 28B	4.072	0.00636644	0.108447	1.226
14000	Drosha	drosha, ribonuclease type III	5.669	0.00539826	0.0998678	0.816
76508	2210015D19Rik	RIKEN cDNA 2210015D19 gene	2.614	0.0120318	0.148686	0.816
15512	Hspa2	heat shock protein 2	3.251	0.0268992	0.222713	0.816
69434	Snhg10	small nucleolar RNA host gene (non-protein coding) 10	0.36	0.013179	0.155174	1.225
100502897	Gm12854	predicted gene 12854	5.272	0.0121857	0.149551	1.225
29869	Ulk2	unc-51 like kinase 2	5.566	1.80638e-05	0.00433148	0.816
217366	Lrrc45	leucine rich repeat containing 45	5.491	6.49197e-05	0.00889542	1.225
72151	Rfc5	replication factor C (activator 1) 5	5.167	0.0188284	0.185826	0.817
217830	9030617O03Rik	RIKEN cDNA 9030617O03 gene	7.56	0.001284	0.0474171	0.817
72699	Lime1	Lck interacting transmembrane adaptor 1	7.727	0.00138816	0.0486207	1.224
55978	Ift20	intraflagellar transport 20	4.794	0.00346676	0.0806473	0.817
236604	Pisd-ps1	phosphatidylserine decarboxylase, pseudogene 1	4.973	5.77796e-05	0.00837737	0.817
109006	Ciapin1	cytokine induced apoptosis inhibitor 1	4.817	0.0202478	0.191555	0.818
16878	Lif	leukemia inhibitory factor	10.283	0.00205887	0.0614164	1.223
71986	Ddx28	DEAD (Asp-Glu-Ala-Asp) box polypeptide 28	4.338	0.00351564	0.0811443	1.223
101023	Zfp513	zinc finger protein 513	4.638	0.00528985	0.099073	1.223
225995	D030056L22Rik	RIKEN cDNA D030056L22 gene	4.878	0.0162042	0.171017	1.223
66439	2010012O05Rik	RIKEN cDNA 2010012O05 gene	2.952	0.0255999	0.216604	0.818
66190	Acer3	alkaline ceramidase 3	2.978	0.00585485	0.103259	0.818
50770	Atp11a	ATPase, class VI, type 11A	7.102	0.00702507	0.114561	0.818
231042	Nupl2	nucleoporin like 2	3.387	0.022223	0.20182	0.819
66585	Snrnp40	small nuclear ribonucleoprotein 40 (U5)	6.108	7.55669e-05	0.00963024	0.819
17719	ND4	NADH dehydrogenase subunit 4	9.655	0.000302127	0.021036	1.221
329384	Ptrh1	peptidyl-tRNA hydrolase 1 homolog (S. cerevisiae)	3.483	0.0187242	0.185296	1.221
74106	Dcaf6	DDB1 and CUL4 associated factor 6	5.104	0.0012403	0.0465822	0.819
20249	Scd1	stearoyl-Coenzyme A desaturase 1	8.232	0.0186231	0.185029	1.22
338350	Acad12	acyl-Coenzyme A dehydrogenase family, member 12	2.364	0.00707018	0.11471	1.22
217140	Scrn2	secernin 2	4.034	0.000675147	0.0337583	1.22
57279	Slc25a20	solute carrier family 25 (mitochondrial carnitine/acylcarnitine translocase), member 20	4.808	0.000519329	0.0289086	0.82
208146	Yeats2	YEATS domain containing 2	6.205	2.21187e-05	0.00459664	0.82
230661	Tesk2	testis-specific kinase 2	3.419	0.0488751	0.296293	1.219
108100	Baiap2	brain-specific angiogenesis inhibitor 1-associated protein 2	4.178	0.000365048	0.0229888	0.82
77286	Nkrf	NF-kappaB repressing factor	3.933	0.0111423	0.14258	0.82
20005	Rpl9	ribosomal protein L9	3.647	0.00186673	0.0577576	1.218
207607	Ccdc40	coiled-coil domain containing 40	4.492	0.000148979	0.0138228	0.821
66911	Nudt16l1	nudix (nucleoside diphosphate linked moiety X)-type motif 16-like 1	4.816	0.0101478	0.135401	1.218
30927	Snai3	snail homolog 3 (Drosophila)	3.308	0.0216425	0.198281	1.218
212999	Tnpo2	transportin 2 (importin 3, karyopherin beta 2b)	7.767	0.000778043	0.0359029	0.822
21807	Tsc22d1	TSC22 domain family, member 1	3.366	0.018943	0.186131	0.822
140629	Ubox5	U box domain containing 5	4.002	0.000524191	0.0290495	1.217
76626	Msi2	musashi RNA-binding protein 2	7.22	0.011243	0.143349	0.822
71838	Phf7	PHD finger protein 7	4.186	0.000563832	0.0299167	0.822
68021	Bphl	biphenyl hydrolase-like (serine hydrolase, breast epithelial mucin-associated antigen)	3.689	0.00718943	0.116087	1.216
64704	Htra2	HtrA serine peptidase 2	5.341	0.00475788	0.0934269	1.216
226407	Rab3gap1	RAB3 GTPase activating protein subunit 1	6.402	5.07443e-05	0.00779486	0.822
76051	Ganc	glucosidase, alpha; neutral C	4.389	0.00237048	0.0668723	0.822
75475	Oplah	5-oxoprolinase (ATP-hydrolysing)	0.054	0.0489008	0.296293	0.822
100504519	Gm20263	predicted gene, 20263	2.708	0.0113837	0.144252	0.822
54710	Hs3st3b1	heparan sulfate (glucosamine) 3-O-sulfotransferase 3B1	4.049	0.0143096	0.161641	0.823
171212	Galnt10	UDP-N-acetyl-alpha-D-galactosamine:polypeptide N-acetylgalactosaminyltransferase 10	4.577	0.00101271	0.0412664	0.823
213389	Prdm9	PR domain containing 9	3.667	0.0275478	0.225537	0.823
15000	H2-DMb2	histocompatibility 2, class II, locus Mb2	3.631	0.0341064	0.248843	1.215
26409	Map3k7	mitogen-activated protein kinase kinase kinase 7	7.06	0.000104301	0.0120419	0.823
26363	Btd	biotinidase	4.552	2.70275e-05	0.00534931	0.823
209003	Rbmx2	RNA binding motif protein, X-linked 2	4.239	0.000278797	0.0202112	1.214
70575	Gfod2	glucose-fructose oxidoreductase domain containing 2	2.586	0.0277997	0.226332	1.214
381318	Nsl1	NSL1, MIND kinetochore complex component, homolog (S. cerevisiae)	5.744	0.00256638	0.0699351	1.214
78889	Wsb1	WD repeat and SOCS box-containing 1	7.346	0.0239631	0.209976	0.824
74600	Mrpl47	mitochondrial ribosomal protein L47	3.657	0.000312224	0.0212739	1.214
331046	Tgm4	transglutaminase 4 (prostate)	3.057	0.00211947	0.0624898	1.214
30791	Slc39a1	solute carrier family 39 (zinc transporter), member 1	6.41	0.00907672	0.129494	1.214
56309	Mycbp	c-myc binding protein	4.124	0.000267138	0.0198675	1.213
73062	Ppp1r16a	protein phosphatase 1, regulatory (inhibitor) subunit 16A	4.619	0.000275472	0.0201772	1.213
68636	Fahd1	fumarylacetoacetate hydrolase domain containing 1	1.92	0.0227502	0.203842	1.213
170789	Acot8	acyl-CoA thioesterase 8	4.403	0.00341354	0.0806126	1.213
77036	1700109H08Rik	RIKEN cDNA 1700109H08 gene	1.918	0.0353269	0.253447	0.825
224794	Enpp4	ectonucleotide pyrophosphatase/phosphodiesterase 4	3.63	0.0289616	0.229284	0.825
67832	Brix1	BRX1, biogenesis of ribosomes, homolog (S. cerevisiae)	5.68	0.0105937	0.138374	0.825
68002	1110058L19Rik	RIKEN cDNA 1110058L19 gene	2.947	0.00734885	0.117328	1.212
69790	Med30	mediator complex subunit 30	5.173	0.00259909	0.0703367	1.212
20556	Slfn2	schlafen 2	7.048	0.0104084	0.137336	1.212
22746	Zfp85-rs1	zinc finger protein 85, related sequence 1	2.504	0.00394478	0.0865975	0.825
52040	Ppp1r10	protein phosphatase 1, regulatory subunit 10	6.211	0.000786069	0.0359029	0.825
93838	Dqx1	DEAQ RNA-dependent ATPase	2.654	0.0112956	0.143573	1.212
244895	C230081A13Rik	RIKEN cDNA C230081A13 gene	5.897	0.0169546	0.17495	0.825
11426	Macf1	microtubule-actin crosslinking factor 1	9.441	0.00373571	0.0833285	0.826
16889	Lipa	lysosomal acid lipase A	5.312	0.0032514	0.0784172	0.826
320466	A230103J11Rik	RIKEN cDNA A230103J11 gene	1.4	0.0346431	0.251142	0.826
106572	Rab31	RAB31, member RAS oncogene family	4.035	0.0372707	0.260201	1.21
67675	Cuta	cutA divalent cation tolerance homolog (E. coli)	5.46	0.00189861	0.0583862	1.21
245000	Atr	ataxia telangiectasia and Rad3 related	6.553	0.0223339	0.202385	0.826
50722	Dkkl1	dickkopf-like 1	3.242	0.0128402	0.15321	1.21
18605	Enpp1	ectonucleotide pyrophosphatase/phosphodiesterase 1	4.92	0.00941978	0.131933	1.21
11958	Atp5k	ATP synthase, H+ transporting, mitochondrial F1F0 complex, subunit e	3.778	0.0410217	0.270931	1.21
235533	Gk5	glycerol kinase 5 (putative)	2.301	0.0417452	0.27434	0.827
75763	Dcaf17	DDB1 and CUL4 associated factor 17	5.357	0.00408724	0.0881121	0.827
69724	Rnaseh2a	ribonuclease H2, large subunit	5.108	0.0128124	0.153025	1.209
21769	Zfand3	zinc finger, AN1-type domain 3	5.742	0.000477353	0.0274291	1.209
65945	Clstn1	calsyntenin 1	4.538	0.0162715	0.171451	0.827
13601	Ecm1	extracellular matrix protein 1	9.697	0.019515	0.18872	1.209
73658	Spns1	spinster homolog 1	4.487	0.00503768	0.096507	1.209
73447	Wdr13	WD repeat domain 13	6.398	0.000174748	0.0154534	0.827
18027	Nfia	nuclear factor I/A	4.078	0.0418519	0.27434	1.209
67568	Mrfap1	Morf4 family associated protein 1	6.532	0.00011334	0.0125142	1.208
17826	Fam89b	family with sequence similarity 89, member B	4.958	0.0191466	0.187393	1.208
69955	Fars2	phenylalanine-tRNA synthetase 2 (mitochondrial)	4.746	0.013134	0.154918	1.208
67839	Gpsm1	G-protein signalling modulator 1 (AGS3-like, C. elegans)	4.86	0.00033788	0.0221738	0.828
105445	Dock9	dedicator of cytokinesis 9	5.762	0.00531055	0.099073	0.828
76580	Mib2	mindbomb homolog 2 (Drosophila)	6.317	0.018401	0.183553	0.828
74840	Manf	mesencephalic astrocyte-derived neurotrophic factor	6.93	0.00846848	0.12503	1.208
22385	Baz1b	bromodomain adjacent to zinc finger domain, 1B	8.407	0.000133731	0.0130022	0.828
103135	Pan2	PAN2 polyA specific ribonuclease subunit homolog (S. cerevisiae)	6.182	0.0126852	0.152381	0.829
78887	Sfi1	Sfi1 homolog, spindle assembly associated (yeast)	5.283	0.011645	0.145899	0.829
229644	Trim45	tripartite motif-containing 45	3.59	0.000976307	0.0401768	0.829
106529	Tecr	trans-2,3-enoyl-CoA reductase	6.732	0.0255067	0.216588	1.207
240667	Sec31b	Sec31 homolog B (S. cerevisiae)	1.521	0.038747	0.264587	1.206
21356	Tapbp	TAP binding protein	8.024	0.0177501	0.17994	1.206
229445	Ctso	cathepsin O	3.783	0.0195326	0.18872	0.829
67683	Pbdc1	polysaccharide biosynthesis domain containing 1	4.838	0.00505244	0.096624	1.206
66515	Cul7	cullin 7	6.74	0.00423019	0.0888193	0.83
52318	D1Ertd448e	DNA segment, Chr 1, ERATO Doi 448, expressed	4.308	0.00701425	0.114561	0.83
69605	Lnp	limb and neural patterns	5.92	0.000592266	0.0308994	0.83
242747	Zfp933	zinc finger protein 933	3.297	0.0494684	0.298558	1.205
26451	Rpl27a	ribosomal protein L27A	5.83	0.000130124	0.0130022	0.83
67770	Caap1	caspase activity and apoptosis inhibitor 1	3.791	0.000349604	0.0225866	1.204
215693	Zmat1	zinc finger, matrin type 1	3.658	0.010472	0.137884	1.204
53902	Rcan3	regulator of calcineurin 3	7.013	0.000540606	0.0292722	0.83
100515	Zfp518b	zinc finger protein 518B	3.615	0.000276711	0.0201772	0.831
15980	Ifngr2	interferon gamma receptor 2	6.179	0.00502477	0.096507	1.204
100504586	Gm20300	predicted gene, 20300	2.946	0.0067744	0.111881	0.831
70209	Tmem143	transmembrane protein 143	4.519	0.000282795	0.0202654	1.203
67669	l7Rn6	lethal, Chr 7, Rinchik 6	4.336	0.000900924	0.03834	1.203
67667	Alkbh8	alkB, alkylation repair homolog 8 (E. coli)	4.52	0.0025605	0.0699351	0.831
14081	Acsl1	acyl-CoA synthetase long-chain family member 1	3.83	0.0256165	0.216604	0.831
382066	Prdm10	PR domain containing 10	4.257	0.00952779	0.131933	0.832
13864	Nr2f6	nuclear receptor subfamily 2, group F, member 6	3.737	0.0367177	0.25835	1.202
66151	Prr13	proline rich 13	8.005	0.00892613	0.128819	1.202
320528	Vps13c	vacuolar protein sorting 13C (yeast)	6.28	0.00850881	0.125217	0.833
75788	Smurf1	SMAD specific E3 ubiquitin protein ligase 1	5.52	0.000124555	0.0130022	0.833
14026	Evl	Ena-vasodilator stimulated phosphoprotein	7.308	0.0249477	0.214167	0.833
14744	Gpr65	G-protein coupled receptor 65	5.611	0.0130573	0.154324	0.833
52898	Rnasek	ribonuclease, RNase K	5.638	0.0155873	0.167535	1.2
65960	Twsg1	twisted gastrulation homolog 1 (Drosophila)	7.499	0.0284004	0.227892	0.833
100862175	Gm21540	predicted gene, 21540	1.928	0.0324491	0.242862	1.2
19704	Upf1	UPF1 regulator of nonsense transcripts homolog (yeast)	7.345	0.00254701	0.0697992	1.2
17855	Mvk	mevalonate kinase	5.538	0.0352076	0.253028	1.2
11416	Slc33a1	solute carrier family 33 (acetyl-CoA transporter), member 1	5.692	9.05395e-05	0.0108552	1.2
434168	Gm5590	predicted gene 5590	1.409	0.0140621	0.160716	1.199
100124660	Trbv4	T cell receptor beta, variable 10	3.817	0.000973261	0.0401768	1.199
228356	1110051M20Rik	RIKEN cDNA 1110051M20 gene	3.025	0.00612167	0.106608	0.834
20907	Stx1a	syntaxin 1A (brain)	3.494	0.00230332	0.0658717	0.835
116914	Slc19a2	solute carrier family 19 (thiamine transporter), member 2	5.962	0.000425014	0.0256015	0.835
229011	Samd10	sterile alpha motif domain containing 10	4.425	0.0113076	0.143579	0.835
13167	Dbi	diazepam binding inhibitor	6.218	0.00367245	0.0825996	1.198
100503392	4833438C02Rik	RIKEN cDNA 4833438C02 gene	3.486	0.00543785	0.100255	1.197
105428	Fam149b	family with sequence similarity 149, member B	4.632	0.00344412	0.0806473	0.835
69202	Ptms	parathymosin	7.388	0.0419482	0.274568	1.197
17708	COX1	cytochrome c oxidase subunit I	13.551	0.00178594	0.0568671	1.196
74351	Ddx23	DEAD (Asp-Glu-Ala-Asp) box polypeptide 23	7.336	0.00155752	0.0518733	0.836
140630	Ube4a	ubiquitination factor E4A, UFD2 homolog (S. cerevisiae)	6.277	0.0141895	0.161431	0.836
97884	B3galnt2	UDP-GalNAc:betaGlcNAc beta 1,3-galactosaminyltransferase, polypeptide 2	5.584	0.00720091	0.116087	0.836
27360	Add3	adducin 3 (gamma)	5.892	0.00732287	0.117328	0.836
100504361	Gm14230	predicted gene 14230	1.957	0.0461778	0.287608	0.836
109135	Plekha5	pleckstrin homology domain containing, family A member 5	5.532	0.0103189	0.136742	0.836
80795	Selk	selenoprotein K	4.627	0.0331142	0.24475	1.196
22695	Zfp36	zinc finger protein 36	5.913	0.00745543	0.118574	1.196
329650	Med12l	mediator of RNA polymerase II transcription, subunit 12 homolog (yeast)-like	4.976	0.04013	0.26787	0.836
70235	Poc1a	POC1 centriolar protein homolog A (Chlamydomonas)	4.525	0.0107398	0.13964	1.195
68563	Dpm3	dolichyl-phosphate mannosyltransferase polypeptide 3	4.671	0.00934223	0.131477	1.195
234733	Ddx19b	DEAD (Asp-Glu-Ala-Asp) box polypeptide 19b	6.325	0.000218159	0.0180148	0.837
75547	Akap13	A kinase (PRKA) anchor protein 13	8.862	0.0360792	0.256483	0.837
22690	Zfp28	zinc finger protein 28	3.954	0.00316751	0.0771399	0.837
224648	Uhrf1bp1	UHRF1 (ICBP90) binding protein 1	5.802	0.00320056	0.0776417	0.837
207182	Ggt7	gamma-glutamyltransferase 7	5.377	0.0148188	0.163808	1.195
67391	Fundc2	FUN14 domain containing 2	6.183	0.000630581	0.0319623	1.195
12040	Bckdhb	branched chain ketoacid dehydrogenase E1, beta polypeptide	3.405	0.0125318	0.15161	0.837
414077	BC056474	cDNA sequence BC056474	3.951	0.0224628	0.203258	1.194
102566	Ano10	anoctamin 10	5.141	0.00749387	0.118731	0.838
215708	Fam73a	family with sequence similarity 73, member A	5.589	0.000137132	0.0130526	0.838
15001	H2-Oa	histocompatibility 2, O region alpha locus	5.67	0.0384249	0.263398	1.194
99045	Mrps26	mitochondrial ribosomal protein S26	5.474	0.000756437	0.0357753	1.193
665563	Mthfd2l	methylenetetrahydrofolate dehydrogenase (NADP+ dependent) 2-like	1.469	0.0452751	0.285057	0.838
70020	Ino80b	INO80 complex subunit B	4.818	0.00159533	0.0522801	1.193
73182	Pear1	platelet endothelial aggregation receptor 1	5.942	0.0454702	0.285915	0.838
71790	Anxa9	annexin A9	2.917	0.00452971	0.0909516	0.839
22221	Ubp1	upstream binding protein 1	6.934	0.000491854	0.0278326	0.839
109346	Ankrd39	ankyrin repeat domain 39	4.086	0.00262319	0.0704044	0.839
12934	Dpysl2	dihydropyrimidinase-like 2	6.209	0.00537709	0.0996977	1.192
23874	Farsb	phenylalanyl-tRNA synthetase, beta subunit	6.747	6.88265e-05	0.00912976	1.192
110119	Mpi	mannose phosphate isomerase	4.33	0.0249947	0.214346	1.192
105171	Arrdc3	arrestin domain containing 3	4.373	0.0285	0.227892	0.839
114615	Elac1	elaC homolog 1 (E. coli)	5.036	0.00439475	0.0895395	0.839
66308	Mplkip	M-phase specific PLK1 intereacting protein	5.21	0.0400463	0.267608	1.191
100415787	Gm14872	predicted gene 14872	0.855	0.0469715	0.291006	1.191
74430	4930452B06Rik	RIKEN cDNA 4930452B06 gene	1.821	0.0485925	0.295857	1.19
50931	Il27ra	interleukin 27 receptor, alpha	6.91	0.00924558	0.13115	0.84
99010	Lpcat4	lysophosphatidylcholine acyltransferase 4	5.624	0.0240709	0.210332	1.19
100502841	Epg5	ectopic P-granules autophagy protein 5 homolog (C. elegans)	5.776	0.00386103	0.0852552	0.84
212528	Trmt1	tRNA methyltransferase 1	6.042	0.00257849	0.0700462	1.19
321007	Serac1	serine active site containing 1	3.494	0.0230676	0.205047	0.84
77264	Zfp142	zinc finger protein 142	5.753	0.00747506	0.118583	0.84
21813	Tgfbr2	transforming growth factor, beta receptor II	6.976	0.000390734	0.0241191	0.841
66706	Ndufaf3	NADH dehydrogenase (ubiquinone) 1 alpha subcomplex, assembly factor 3	4.401	0.0419832	0.274653	1.189
76062	5830428M24Rik	RIKEN cDNA 5830428M24 gene	4.611	0.00560913	0.101805	0.841
13007	Csrp1	cysteine and glycine-rich protein 1	7.478	6.37509e-05	0.00889542	1.189
13867	Erbb3	v-erb-b2 erythroblastic leukemia viral oncogene homolog 3 (avian)	3.382	0.00134826	0.0481421	0.841
101122	Rpusd3	RNA pseudouridylate synthase domain containing 3	3.081	0.00832618	0.124408	1.189
105522	Ankrd28	ankyrin repeat domain 28	6.427	0.00824257	0.124276	0.841
109672	Cyb5	cytochrome b-5	6.86	0.00142218	0.0492586	1.189
77697	Mmab	methylmalonic aciduria (cobalamin deficiency) type B homolog (human)	5.288	0.000577831	0.030273	0.841
11844	Arf5	ADP-ribosylation factor 5	7.618	0.00314895	0.0770231	1.189
66964	Golt1b	golgi transport 1 homolog B (S. cerevisiae)	6.722	0.0473116	0.291467	1.188
112403	Dom3z	DOM-3 homolog Z (C. elegans)	4.527	0.00971829	0.132767	1.188
66985	Rassf7	Ras association (RalGDS/AF-6) domain family (N-terminal) member 7	3.589	0.0245822	0.212791	1.188
216792	Iba57	IBA57, iron-sulfur cluster assembly homolog (S. cerevisiae)	3.939	0.00703778	0.114561	0.842
240064	Zfp799	zinc finger protein 799	4.237	0.0051495	0.0979131	0.842
16452	Jak2	Janus kinase 2	10.344	0.020039	0.190693	1.188
353502	Hcfc1r1	host cell factor C1 regulator 1 (XPO1-dependent)	5.222	0.014264	0.161641	1.188
17069	Ly6e	lymphocyte antigen 6 complex, locus E	9.268	0.00898253	0.129185	1.187
73998	Herc3	hect domain and RLD 3	5.762	0.0286548	0.22845	0.842
12567	Cdk4	cyclin-dependent kinase 4	7.905	0.00303384	0.0755069	1.187
381650	Thap6	THAP domain containing 6	3.875	0.00118438	0.0454402	0.842
70315	Hdac8	histone deacetylase 8	3.808	0.00461543	0.0917892	0.843
69837	Pcgf1	polycomb group ring finger 1	2.28	0.0182658	0.183084	1.187
209012	Ulk4	unc-51-like kinase 4	0.972	0.0483346	0.294855	1.187
13713	Elk3	ELK3, member of ETS oncogene family	6.996	0.00936909	0.131558	0.843
215243	Traf3ip3	TRAF3 interacting protein 3	6.899	0.00225892	0.0652967	0.843
68121	Cep70	centrosomal protein 70	3.912	0.00836362	0.124408	0.843
100043823	Gm4673	predicted gene 4673	1.806	0.0051654	0.0980324	1.186
66220	Zdhhc12	zinc finger, DHHC domain containing 12	4.196	0.00151689	0.0513969	1.186
93692	Glrx	glutaredoxin	5.872	0.0331529	0.24475	1.186
100040961	Gm10145	predicted gene 10145	2.011	0.0134038	0.156689	1.185
11974	Atp6v0e	ATPase, H+ transporting, lysosomal V0 subunit E	6.461	0.000115416	0.0125142	1.185
68972	Tatdn3	TatD DNase domain containing 3	3.599	0.00817365	0.123686	0.844
71609	Tradd	TNFRSF1A-associated via death domain	4.567	0.0131355	0.154918	1.185
595136	Ndufs5	NADH dehydrogenase (ubiquinone) Fe-S protein 5	3.856	0.028768	0.228786	1.185
667331	Gm8578	predicted gene 8578	1.406	0.0461292	0.287608	0.844
27399	Ip6k1	inositol hexaphosphate kinase 1	7.708	0.0466542	0.289851	0.844
269700	Gm15800	predicted gene 15800	7.685	0.00697701	0.114469	0.844
12500	Cd3d	CD3 antigen, delta polypeptide	8.373	0.00632907	0.108254	1.184
231207	Cpeb2	cytoplasmic polyadenylation element binding protein 2	3.738	0.0447289	0.283252	0.844
330503	Gm5113	predicted gene 5113	2.521	0.00994472	0.134783	0.845
100034361	Mfap1b	microfibrillar-associated protein 1B	2.467	0.0163232	0.171469	0.845
11541	Adora2b	adenosine A2b receptor	4.261	0.0431366	0.277671	1.184
12331	Cap1	CAP, adenylate cyclase-associated protein 1 (yeast)	8.852	0.000778542	0.0359029	0.845
12326	Camk4	calcium/calmodulin-dependent protein kinase IV	7.401	0.00198293	0.0597226	0.845
225888	Suv420h1	suppressor of variegation 4-20 homolog 1 (Drosophila)	6.187	0.0256228	0.216604	0.845
100861531	Rn45s	45S pre-ribosomal RNA	10.803	0.0479939	0.293878	1.183
12892	Cpox	coproporphyrinogen oxidase	5.721	0.0125229	0.15161	1.183
236790	Ddx26b	DEAD/H (Asp-Glu-Ala-Asp/His) box polypeptide 26B	6.419	0.000633853	0.031998	0.846
22129	Ttc3	tetratricopeptide repeat domain 3	7.2	0.0205998	0.192982	0.846
74019	Traf3ip1	TRAF3 interacting protein 1	3.849	0.00232395	0.065958	1.182
100040297	Gm2695	predicted gene 2695	6.047	0.0148727	0.164258	1.182
114585	D17H6S53E	DNA segment, Chr 17, human D6S53E	4.199	0.0438439	0.28021	1.182
238799	Tnpo1	transportin 1	7.761	0.0193294	0.188296	0.846
66291	Smim8	small integral membrane protein 8	3.077	0.0137312	0.159121	1.182
230784	Sesn2	sestrin 2	5.367	0.034833	0.252226	0.846
73385	Fam177a	family with sequence similarity 177, member A	1.207	0.00935587	0.13152	0.846
16416	Itgb3	integrin beta 3	8.135	0.0432017	0.277671	0.846
665903	Gm7846	predicted gene 7846	2.93	0.00655771	0.110051	1.182
214601	Slc10a3	solute carrier family 10 (sodium/bile acid cotransporter family), member 3	3.535	0.0258466	0.21776	0.847
319934	Sbf2	SET binding factor 2	5.161	0.00412076	0.0881121	0.847
14462	Gata3	GATA binding protein 3	9.175	0.0199571	0.190547	1.181
677010	Gm9703	predicted gene 9703	1.728	0.0378399	0.261952	1.181
237107	Gnl3l	guanine nucleotide binding protein-like 3 (nucleolar)-like	6.493	0.00175053	0.0561115	0.847
16423	Cd47	CD47 antigen (Rh-related antigen, integrin-associated signal transducer)	8.713	0.00311159	0.0768168	1.181
78755	Fam122b	family with sequence similarity 122, member B	5.187	0.00272128	0.0715858	0.847
14297	Fxn	frataxin	2.564	0.0103824	0.137209	1.181
100125263	Trbc2	T cell receptor beta, constant 2	7.834	0.0103195	0.136742	1.18
666390	Gm13237	predicted gene 13237	1.47	0.0105417	0.138363	1.18
230806	Aim1l	absent in melanoma 1-like	3.077	0.0380112	0.262184	0.848
106633	Ift140	intraflagellar transport 140	5.954	0.00243624	0.0678091	0.848
242409	Tmem8b	transmembrane protein 8B	3.093	0.0221669	0.201604	0.848
68971	Tamm41	TAM41, mitochondrial translocator assembly and maintenance protein, homolog (S. cerevisiae)	3.744	0.0128584	0.153222	1.179
60455	Tmem8	transmembrane protein 8 (five membrane-spanning domains)	3.35	0.0308869	0.236965	0.848
76917	Flywch2	FLYWCH family member 2	1.281	0.0156299	0.167535	0.848
55947	Dclre1a	DNA cross-link repair 1A, PSO2 homolog (S. cerevisiae)	4.29	0.0235461	0.207186	0.848
108937	Rnf169	ring finger protein 169	6.378	0.00845653	0.12503	0.848
100502777	LOC100502777	zinc finger protein 64-like	0.597	0.0478033	0.292953	1.179
232232	Hdac11	histone deacetylase 11	2.074	0.0198153	0.190352	0.848
109212	Fam64a	family with sequence similarity 64, member A	5.516	0.0408311	0.27041	1.179
77975	Tmem50b	transmembrane protein 50B	5.405	0.00461246	0.0917892	0.849
277692	Rps19-ps3	ribosomal protein S19, pseudogene 3	1.937	0.0477795	0.292953	1.178
100043882	Gm14277	predicted gene 14277	5.236	0.0015344	0.0515699	1.178
17250	Abcc1	ATP-binding cassette, sub-family C (CFTR/MRP), member 1	7.724	0.0210245	0.19472	0.849
100503597			3.585	0.0469673	0.291006	0.849
11796	Birc3	baculoviral IAP repeat-containing 3	7.056	0.000792426	0.0359301	0.849
27393	Mrpl39	mitochondrial ribosomal protein L39	5.402	0.000551023	0.0293926	0.849
12502	Cd3g	CD3 antigen, gamma polypeptide	8.53	0.000435358	0.0258661	1.178
668548	Gm9234	predicted pseudogene 9234	1.962	0.0248995	0.213971	1.178
545539	Gm15417	predicted gene 15417	1.577	0.0442682	0.282198	0.849
14958	H1f0	H1 histone family, member 0	6.691	0.00122578	0.0463646	0.849
66497	Cmss1	cms small ribosomal subunit 1	3.063	0.0283424	0.227707	1.177
20872	Stk16	serine/threonine kinase 16	5.435	0.00981362	0.133779	1.177
12070	Ngfrap1	nerve growth factor receptor (TNFRSF16) associated protein 1	5.848	0.00811322	0.123686	1.177
102436	Lars2	leucyl-tRNA synthetase, mitochondrial	6.85	0.0471115	0.291128	1.177
100233175	AK010878	cDNA sequence AK010878	2.821	0.0461745	0.287608	1.177
70248	Dazap1	DAZ associated protein 1	6.887	0.00617606	0.106957	0.85
26943	Serinc3	serine incorporator 3	9.615	0.00336934	0.0802659	1.177
53381	Prdx4	peroxiredoxin 4	6.577	0.0311562	0.238054	1.177
240869	Zbtb37	zinc finger and BTB domain containing 37	3.733	0.0329933	0.24454	0.85
72655	Snhg5	small nucleolar RNA host gene 5	5.447	0.00414803	0.0881121	1.176
66826	Taz	tafazzin	6.581	0.0381976	0.262272	1.176
75613	Med25	mediator of RNA polymerase II transcription, subunit 25 homolog (yeast)	6.753	0.0040971	0.0881121	1.176
66940	Shisa5	shisa homolog 5 (Xenopus laevis)	9.869	0.0296827	0.23214	1.176
226562	Prrc2c	proline-rich coiled-coil 2C	9.452	0.00144603	0.0495344	0.85
192231	Hexim1	hexamethylene bis-acetamide inducible 1	4.864	0.000345321	0.0224985	0.851
17705	ATP6	ATP synthase F0 subunit 6	7.41	0.0495536	0.298928	1.175
69535	Ten1	TEN1 telomerase capping complex subunit	4.214	0.022366	0.202528	1.175
245847	Amdhd2	amidohydrolase domain containing 2	4.417	0.00267931	0.0710851	1.175
27049	Etv3	ets variant gene 3	5.563	0.0260028	0.218513	0.852
75913	4930579G18Rik	RIKEN cDNA 4930579G18 gene	3.552	0.0207674	0.193824	0.852
102124	Enkd1	enkurin domain containing 1	4.699	0.00413882	0.0881121	1.174
12009	Azi1	5-azacytidine induced gene 1	3.822	0.0482569	0.294569	1.173
18569	Pdcd4	programmed cell death 4	7.593	0.0100204	0.134803	1.173
13640	Efna5	ephrin A5	5.567	0.00269189	0.0710851	1.173
70439	Taf15	TAF15 RNA polymerase II, TATA box binding protein (TBP)-associated factor	6.741	0.0191294	0.187372	0.852
68339	Ccdc88c	coiled-coil domain containing 88C	7.693	0.00279176	0.0727741	0.853
18230	Nxn	nucleoredoxin	5.043	0.0451544	0.284692	0.853
69815	Krtcap3	keratinocyte associated protein 3	3.334	0.0380887	0.262184	1.172
109905	Rap1a	RAS-related protein-1a	6.292	0.00662646	0.110881	1.172
11736	Ankfy1	ankyrin repeat and FYVE domain containing 1	7.178	0.00299101	0.0754958	0.853
211006	Sepsecs	Sep (O-phosphoserine) tRNA:Sec (selenocysteine) tRNA synthase	3.744	0.00445029	0.0903188	0.853
66101	Ppih	peptidyl prolyl isomerase H	3.187	0.00927951	0.131335	1.172
613262	BC029722	cDNA sequence BC029722	4.278	0.00181141	0.0569147	1.172
668896	Gm14045	predicted gene 14045	4.027	0.00754157	0.119033	1.172
27410	Abca3	ATP-binding cassette, sub-family A (ABC1), member 3	6.742	0.0208783	0.193993	0.854
68020	Apopt1	apoptogenic, mitochondrial 1	5.007	0.0105039	0.138157	1.171
64136	Sdf2l1	stromal cell-derived factor 2-like 1	5.991	0.00162889	0.0530304	1.171
21877	Tk1	thymidine kinase 1	5.846	0.00388619	0.085613	1.171
238505	Mtr	5-methyltetrahydrofolate-homocysteine methyltransferase	5.419	0.0153848	0.167154	0.854
72429	Dnajc25	DnaJ (Hsp40) homolog, subfamily C, member 25	2.395	0.0355063	0.254004	1.171
71718	Telo2	TEL2, telomere maintenance 2, homolog (S. cerevisiae)	4.944	0.020118	0.19075	0.854
22378	Wbp2	WW domain binding protein 2	7.038	0.00773526	0.120646	1.171
15361	Hmga1	high mobility group AT-hook 1	5.799	0.0427357	0.277061	1.171
100504925			2.895	0.0108341	0.140494	1.17
16403	Itga6	integrin alpha 6	5.274	0.0349915	0.252826	0.855
110962	Mbd6	methyl-CpG binding domain protein 6	5.953	0.0041278	0.0881121	1.17
229780	Trmt13	tRNA methyltransferase 13	3.5	0.00814033	0.123686	0.855
100043911	Ppp4r1l-ps	protein phosphatase 4, regulatory subunit 1-like, pseudogene	3.512	0.0209035	0.193993	0.855
75212	Rnf121	ring finger protein 121	4.438	0.0114541	0.144492	1.169
78656	Brd8	bromodomain containing 8	6.946	0.000484226	0.0276964	0.855
24045	Scamp3	secretory carrier membrane protein 3	6.444	0.00621748	0.107525	1.169
67951	Tubb6	tubulin, beta 6 class V	6.65	0.00786344	0.121498	0.855
54367	Zfp326	zinc finger protein 326	4.744	0.00448054	0.0903188	1.169
50798	Gne	glucosamine (UDP-N-acetyl)-2-epimerase/N-acetylmannosamine kinase	5.731	0.00012332	0.0130022	0.856
71607	Snx20	sorting nexin 20	6.016	0.00923276	0.13112	1.168
219140	Spata13	spermatogenesis associated 13	7.08	0.000915317	0.0385577	0.856
209018	Vps8	vacuolar protein sorting 8 homolog (S. cerevisiae)	5.196	0.0100219	0.134803	0.856
12041	Bckdk	branched chain ketoacid dehydrogenase kinase	6.341	6.69945e-05	0.0089823	1.168
71787	Trnau1ap	tRNA selenocysteine 1 associated protein 1	5.04	0.00591495	0.104043	0.857
17749	Polr2k	polymerase (RNA) II (DNA directed) polypeptide K	0.316	0.0420902	0.274776	1.167
50766	Crim1	cysteine rich transmembrane BMP regulator 1 (chordin like)	5.945	0.00325782	0.0784204	0.857
66162	Bola2	bolA-like 2 (E. coli)	5.145	0.0153984	0.167154	1.167
67040	Ddx17	DEAD (Asp-Glu-Ala-Asp) box polypeptide 17	9.948	0.00302288	0.0755069	0.857
64451	Dip2a	DIP2 disco-interacting protein 2 homolog A (Drosophila)	5.222	0.0245858	0.212791	0.857
17330	Minpp1	multiple inositol polyphosphate histidine phosphatase 1	5.773	0.00221907	0.0646484	1.167
69116	Ubr4	ubiquitin protein ligase E3 component n-recognin 4	8.901	0.0400693	0.267608	0.857
16186	Il2rg	interleukin 2 receptor, gamma chain	8.677	0.000735152	0.0356677	1.167
71643	4930422G04Rik	RIKEN cDNA 4930422G04 gene	5.128	0.00437352	0.0894466	0.857
66647	Ndnl2	necdin-like 2	4.178	0.0285352	0.227892	1.166
223774	Alg12	asparagine-linked glycosylation 12 (alpha-1,6-mannosyltransferase)	4.097	0.00250235	0.0690305	1.166
16161	Il12rb1	interleukin 12 receptor, beta 1	8.272	3.32831e-05	0.00584517	1.166
100124674	Trbv12-2	T cell receptor beta, variable 12-2	3.906	0.00646043	0.109153	1.166
66431	Oxld1	oxidoreductase like domain containing 1	3.086	0.0259578	0.218513	1.166
21761	Morf4l1	mortality factor 4 like 1	4.439	0.0413174	0.272585	1.165
380614	Intu	inturned planar cell polarity effector homolog (Drosophila)	2.505	0.0253276	0.215731	1.165
17121	Mxd3	Max dimerization protein 3	4.574	0.0156351	0.167535	1.165
14731	Gpaa1	GPI anchor attachment protein 1	5.577	0.00379581	0.0845177	1.165
19063	Ppt1	palmitoyl-protein thioesterase 1	6.012	0.000783925	0.0359029	0.859
243025	Tmem156	transmembrane protein 156	3.227	0.0156224	0.167535	0.859
78925	Srd5a1	steroid 5 alpha-reductase 1	2.917	0.0226517	0.203842	1.165
19385	Ranbp1	RAN binding protein 1	6.721	0.0122695	0.149858	1.165
54124	Cks1b	CDC28 protein kinase 1b	6.059	0.00932014	0.131462	1.164
27998	Exosc5	exosome component 5	5.288	0.000831399	0.0367752	1.164
105246	Brd9	bromodomain containing 9	6.198	0.000757513	0.0357753	0.859
77022	2700099C18Rik	NDC80 homolog, kinetochore complex component pseudogene	4.248	0.0289548	0.229284	1.164
20462	Tra2b	transformer 2 beta homolog (Drosophila)	5.777	0.0110907	0.142273	0.859
70078	Nol7	nucleolar protein 7	7.185	0.00707452	0.11471	1.164
67469	Abhd5	abhydrolase domain containing 5	3.21	0.047149	0.291128	0.859
72057	Phf10	PHD finger protein 10	6.595	0.00896278	0.129133	0.859
193043	Zfp3	zinc finger protein 3	2.588	0.0356374	0.254067	1.163
327900	Ubtd2	ubiquitin domain containing 2	2.475	0.00967397	0.132767	0.86
71957	Cpsf3l	cleavage and polyadenylation specific factor 3-like	6.569	0.00360678	0.082368	1.163
114676	4930519F09Rik	pyruvate dehydrogenase E1 alpha 1 pseudogene	1.634	0.0433828	0.278262	0.86
20832	Ssr4	signal sequence receptor, delta	6.734	0.00399843	0.0874673	1.163
99011	Pomt1	protein-O-mannosyltransferase 1	4.555	0.0106091	0.138374	0.86
54218	B3galt4	UDP-Gal:betaGlcNAc beta 1,3-galactosyltransferase, polypeptide 4	3.064	0.0358327	0.255167	1.163
80859	Nfkbiz	nuclear factor of kappa light polypeptide gene enhancer in B cells inhibitor, zeta	5.642	0.0115869	0.145349	1.163
74374	Clec16a	C-type lectin domain family 16, member A	5.471	0.0178964	0.180982	0.86
21821	Ift88	intraflagellar transport 88	2.825	0.00403963	0.0875834	1.162
14269	Fnbp1	formin binding protein 1	8.367	0.00530279	0.099073	0.86
76915	Mnd1	meiotic nuclear divisions 1 homolog (S. cerevisiae)	1.728	0.021096	0.19472	0.861
70808	4632415L05Rik	RRS1 ribosome biogenesis regulator homolog pseudogene	4.379	0.0285375	0.227892	0.861
71865	Fbxo30	F-box protein 30	3.883	0.0262501	0.219903	0.861
68897	Disp1	dispatched homolog 1 (Drosophila)	4.697	0.0215503	0.198016	0.861
225884	BC021614	cDNA sequence BC021614	6.674	0.0466225	0.289798	0.861
94280	Sfxn3	sideroflexin 3	6.156	0.000194404	0.0166146	0.861
74919	Slc35f6	solute carrier family 35, member F6	3.656	0.00446893	0.0903188	1.162
216154	Med16	mediator complex subunit 16	4.766	0.0278925	0.226332	0.861
212114	Nhlrc3	NHL repeat containing 3	3.633	0.00430396	0.089373	0.861
11907	Ate1	arginyltransferase 1	5.78	0.00362227	0.0823688	0.861
76137	Ccdc90a	coiled-coil domain containing 90A	4.944	0.0134996	0.157462	0.861
622320	Kctd21	potassium channel tetramerisation domain containing 21	2.352	0.0276419	0.226011	1.161
70083	Metrn	meteorin, glial cell differentiation regulator	4.755	0.0136106	0.15846	1.161
266632	Irak4	interleukin-1 receptor-associated kinase 4	4.716	0.0145049	0.162237	0.861
235184	Msantd2	Myb/SANT-like DNA-binding domain containing 2	4.089	0.0268587	0.222526	0.861
69870	Polr3gl	polymerase (RNA) III (DNA directed) polypeptide G like	4.922	0.0443791	0.28248	0.861
68501	Nsmce2	non-SMC element 2 homolog (MMS21, S. cerevisiae)	4.636	0.0297238	0.23214	1.161
56726	Sh3bgrl	SH3-binding domain glutamic acid-rich protein like	6.919	0.00800046	0.123006	1.161
104681	Slc16a6	solute carrier family 16 (monocarboxylic acid transporters), member 6	5.09	0.0216355	0.198281	0.861
668090	Gm8971	predicted gene 8971	2.575	0.0285035	0.227892	1.161
101497	Plekhg2	pleckstrin homology domain containing, family G (with RhoGef domain) member 2	6.115	0.000346437	0.0224985	0.861
12519	Cd80	CD80 antigen	3.629	0.0136386	0.158586	0.862
68729	Trim37	tripartite motif-containing 37	5.238	0.0228908	0.203875	0.862
76589	Unc5cl	unc-5 homolog C (C. elegans)-like	2.91	0.0418052	0.27434	0.862
227736	1700019L03Rik	RIKEN cDNA 1700019L03 gene	1.035	0.0363424	0.257122	1.16
56009	Alyref2	Aly/REF export factor 2	1.555	0.039684	0.266606	0.862
72556	Zfp566	zinc finger protein 566	2.1	0.0362356	0.257122	0.862
319719	Simc1	SUMO-interacting motifs containing 1	4.993	0.0446265	0.283148	0.862
224170	Dzip3	DAZ interacting protein 3, zinc finger	4.182	0.0126487	0.152261	1.16
12235	Bub1	budding uninhibited by benzimidazoles 1 homolog (S. cerevisiae)	6.322	0.0362577	0.257122	0.862
624083	Gm15753	predicted gene 15753	4.878	0.0138346	0.159578	0.862
666693	Gm8242	predicted gene 8242	3.347	0.00952192	0.131933	1.16
110074	Dut	deoxyuridine triphosphatase	7.03	0.00873655	0.127262	1.16
320615	Dopey1	dopey family member 1	5.781	0.0310941	0.238006	0.862
20020	Polr2a	polymerase (RNA) II (DNA directed) polypeptide A	8.077	0.0396551	0.266596	0.863
72739	Zkscan3	zinc finger with KRAB and SCAN domains 3	5.725	0.00831047	0.124408	0.863
192970	Dhrs11	dehydrogenase/reductase (SDR family) member 11	3.983	0.00294067	0.0745269	1.159
103534	Mgat4b	mannoside acetylglucosaminyltransferase 4, isoenzyme B	4.881	0.00654987	0.110051	1.159
14809	Grik5	glutamate receptor, ionotropic, kainate 5 (gamma 2)	5.999	0.0110371	0.142024	0.863
74617	Scpep1	serine carboxypeptidase 1	5.995	0.00879485	0.127812	0.863
12703	Socs1	suppressor of cytokine signaling 1	7.847	0.0139051	0.159811	1.159
52398	2013-09-11	septin 11	7.207	0.00333499	0.0798157	1.159
20336	Exoc4	exocyst complex component 4	7.195	0.0457471	0.287076	0.863
17716	ND1	NADH dehydrogenase subunit 1	10.597	0.0142055	0.161466	1.159
234023	Arglu1	arginine and glutamate rich 1	6.603	0.00226321	0.0652967	0.863
69387	Dnajb13	DnaJ (Hsp40) related, subfamily B, member 13	3.129	0.044616	0.283148	1.159
59001	Pole3	polymerase (DNA directed), epsilon 3 (p17 subunit)	4.42	0.0168379	0.174351	1.158
50767	Pnpla6	patatin-like phospholipase domain containing 6	5.816	0.0127671	0.152716	0.863
16834	Cog1	component of oligomeric golgi complex 1	5.902	0.00952442	0.131933	0.863
67509	Saysd1	SAYSVFN motif domain containing 1	3.909	0.0407986	0.27041	1.158
100503890	Pet100	PET100 homolog (S. cerevisiae)	4.205	0.0227631	0.203842	1.158
240054	D630044L22Rik	RIKEN cDNA gene D630044L22 gene	1.353	0.0240664	0.210332	1.158
76737	Creld2	cysteine-rich with EGF-like domains 2	5.484	0.00506907	0.0967936	1.158
11610	Agtrap	angiotensin II, type I receptor-associated protein	4.892	0.00173955	0.0559033	1.158
71853	Pdia6	protein disulfide isomerase associated 6	8.431	0.0415011	0.273652	1.158
67574	Alg13	asparagine-linked glycosylation 13	4.173	0.0108873	0.140532	0.864
26420	Mapk9	mitogen-activated protein kinase 9	6.264	7.56888e-05	0.00963024	0.864
17355	Aff1	AF4/FMR2 family, member 1	6.218	0.00967167	0.132767	0.864
22763	Zfr	zinc finger RNA binding protein	7.05	0.000777193	0.0359029	0.864
66624	Spcs2	signal peptidase complex subunit 2 homolog (S. cerevisiae)	6.738	0.000225292	0.0183732	1.157
69961	Rpp25l	ribonuclease P/MRP 25 subunit-like	3.926	0.011288	0.143573	1.157
18286	Odf2	outer dense fiber of sperm tails 2	7.46	0.00103627	0.0413608	0.864
116972	Fam57a	family with sequence similarity 57, member A	2.793	0.0186129	0.185029	0.865
66441	Magohb	mago-nashi homolog B (Drosophila)	2.992	0.0255868	0.216604	1.156
224897	Dpp9	dipeptidylpeptidase 9	6.499	0.00232557	0.065958	0.865
16477	Junb	Jun-B oncogene	9.513	0.00132376	0.0480385	1.156
98488	Gtf3c3	general transcription factor IIIC, polypeptide 3	4.746	0.0152764	0.166504	0.865
12366	Casp2	caspase 2	6.814	0.00605342	0.105766	1.156
68549	Sgol2	shugoshin-like 2 (S. pombe)	6.273	0.0193289	0.188296	1.156
67120	Ttc14	tetratricopeptide repeat domain 14	7.271	0.0328568	0.2443	0.865
76478	Haus8	4HAUS augmin-like complex, subunit 8	4.787	0.00102902	0.0413608	1.156
20684	Sp100	nuclear antigen Sp100	6.448	0.000824129	0.0367003	0.865
66680	3230401D17Rik	RIKEN cDNA 3230401D17 gene	2.791	0.00422343	0.0888193	0.865
17847	Usp34	ubiquitin specific peptidase 34	7.741	0.0395444	0.26653	0.865
320595	Phf8	PHD finger protein 8	6.17	0.000855518	0.0372988	0.865
17999	Nedd4	neural precursor cell expressed, developmentally down-regulated 4	7.561	0.0213283	0.196413	0.865
100503578	Gm19780	predicted gene, 19780	3.998	0.00092734	0.038802	0.865
78937	Avl9	AVL9 homolog (S. cerevisiase)	5.989	0.0132259	0.155415	0.865
23833	Cd52	CD52 antigen	8.827	0.0042103	0.0888193	1.156
53314	Batf	basic leucine zipper transcription factor, ATF-like	8.236	0.000551597	0.0293926	1.156
74213	Rbm26	RNA binding motif protein 26	6.41	0.0159855	0.169636	0.865
227333	Dgkd	diacylglycerol kinase, delta	7.799	0.0156253	0.167535	0.865
12493	Cd37	CD37 antigen	7.565	0.000410791	0.0249861	1.156
56706	Ccnl1	cyclin L1	6.953	0.0451288	0.284692	0.865
216150	Cdc34	cell division cycle 34	5.989	0.00930579	0.131409	1.155
18117	Emc8	ER membrane protein complex subunit 8	4.931	0.0316862	0.24028	0.866
53325	Banp	BTG3 associated nuclear protein	5.233	0.0156363	0.167535	0.866
66508	Lamtor1	late endosomal/lysosomal adaptor, MAPK and MTOR activator 1	5.383	0.00283023	0.0729874	1.155
77031	Slc9a8	solute carrier family 9 (sodium/hydrogen exchanger), member 8	6.244	0.00675573	0.11172	0.866
26889	Cln8	ceroid-lipofuscinosis, neuronal 8	2.799	0.00905261	0.129479	0.866
233315	Mtmr10	myotubularin related protein 10	3.604	0.0253001	0.215731	0.866
218138	Gmds	GDP-mannose 4, 6-dehydratase	4.374	0.00962807	0.132655	1.155
70807	Arrdc2	arrestin domain containing 2	4.576	0.00544344	0.100255	0.866
230979	Tnfrsf14	tumor necrosis factor receptor superfamily, member 14 (herpesvirus entry mediator)	4.689	0.0159076	0.169205	0.866
15468	Prmt2	protein arginine N-methyltransferase 2	4.703	0.035139	0.252826	0.866
215445	Rab11fip3	RAB11 family interacting protein 3 (class II)	4.653	0.00446265	0.0903188	0.866
67126	Atp5e	ATP synthase, H+ transporting, mitochondrial F1 complex, epsilon subunit	7.318	0.0470641	0.291128	1.154
100177	Zmym6	zinc finger, MYM-type 6	5.195	0.00071444	0.0350925	0.866
170460	Stard5	StAR-related lipid transfer (START) domain containing 5	4.463	0.0199429	0.190547	1.154
66084	Rmnd1	required for meiotic nuclear division 1 homolog (S. cerevisiae)	3.334	0.0204091	0.192297	0.866
433408	Gm13375	predicted gene 13375	1.786	0.0468918	0.290893	1.154
101739	Psip1	PC4 and SFRS1 interacting protein 1	6.79	0.00502166	0.096507	1.154
666173	Vps13b	vacuolar protein sorting 13B (yeast)	7.078	0.0354588	0.25381	0.867
235493	Fam214a	family with sequence similarity 214, member A	5.519	0.031684	0.24028	0.867
100040052	Gm2573	predicted gene 2573	3.981	0.0309683	0.237195	1.153
68083	Pak1ip1	PAK1 interacting protein 1	5.966	0.00952428	0.131933	0.867
244713	Zfp317	zinc finger protein 317	5.251	0.00472479	0.0930701	0.867
104923	Adi1	acireductone dioxygenase 1	5.285	0.00130257	0.0477698	1.153
73728	Psd	pleckstrin and Sec7 domain containing	3.221	0.0314694	0.239409	0.867
170472	Recql5	RecQ protein-like 5	5.305	0.00418471	0.0885893	1.153
12457	Ccrn4l	CCR4 carbon catabolite repression 4-like (S. cerevisiae)	5.21	0.0460025	0.287608	1.153
223658	Mroh1	maestro heat-like repeat family member 1	6.217	0.000623119	0.0317129	0.867
497652	Acd	adrenocortical dysplasia	5.481	0.000746184	0.0357753	1.153
22433	Xbp1	X-box binding protein 1	8.562	0.0027461	0.0720561	1.153
69748	Aldh16a1	aldehyde dehydrogenase 16 family, member A1	5.102	0.0138069	0.159406	1.153
65105	Arl6ip4	ADP-ribosylation factor-like 6 interacting protein 4	5.96	0.00122707	0.0463646	1.153
238323	Rps6kl1	ribosomal protein S6 kinase-like 1	1.768	0.0334123	0.246083	1.153
26408	Map3k5	mitogen-activated protein kinase kinase kinase 5	6.865	0.00291042	0.0742127	1.153
622335	Gm6314	predicted pseudogene 6314	3.384	0.00953336	0.131933	1.153
67015	Ccdc91	coiled-coil domain containing 91	3.668	0.0167489	0.173745	0.868
11852	Rhob	ras homolog gene family, member B	4.136	0.0237068	0.207876	1.152
230895	Vps13d	vacuolar protein sorting 13 D (yeast)	6.727	0.0228465	0.203842	0.868
70317	Arl16	ADP-ribosylation factor-like 16	3.778	0.0028331	0.0729874	1.152
100862251			5.736	0.00904057	0.129479	1.152
100689703	9330133O14Rik	RIKEN cDNA 9330133O14 gene	2.831	0.0352565	0.253234	0.868
231642	Alkbh2	alkB, alkylation repair homolog 2 (E. coli)	3.951	0.0337326	0.247185	0.868
59035	Carm1	coactivator-associated arginine methyltransferase 1	6.449	0.0400171	0.267608	0.868
53611	Vti1a	vesicle transport through interaction with t-SNAREs 1A	4.585	0.00705396	0.114675	0.868
93675	Clec2i	C-type lectin domain family 2, member i	4.683	0.0055984	0.101759	1.152
56489	Ikbke	inhibitor of kappaB kinase epsilon	7.741	0.0327144	0.243532	0.868
76857	Spopl	speckle-type POZ protein-like	3.884	0.0317573	0.24028	0.869
12035	Bcat1	branched chain aminotransferase 1, cytosolic	6.049	0.0446897	0.283148	0.869
11461	Actb	actin, beta	12.254	0.0204862	0.192297	1.151
67370	Zfp606	zinc finger protein 606	3.818	0.0026312	0.0704044	1.151
67048	Vma21	VMA21 vacuolar H+-ATPase homolog (S. cerevisiae)	4.552	0.00842694	0.12503	1.151
233276	Tubgcp5	tubulin, gamma complex associated protein 5	4.604	0.00426382	0.089354	0.869
75387	Sirt4	sirtuin 4 (silent mating type information regulation 2 homolog) 4 (S. cerevisiae)	3.543	0.0477645	0.292953	0.869
74411	Ppapdc2	phosphatidic acid phosphatase type 2 domain containing 2	4.06	0.0145663	0.162237	1.151
208718	Dis3l2	DIS3 mitotic control homolog (S. cerevisiae)-like 2	4.938	0.000437705	0.0258661	1.151
51813	Ccnc	cyclin C	5.245	0.00760478	0.119879	1.151
319618	Dcp1b	DCP1 decapping enzyme homolog B (S. cerevisiae)	2.527	0.0066923	0.111114	0.869
70829	Ccdc93	coiled-coil domain containing 93	5.783	0.000115368	0.0125142	0.869
72313	Fryl	furry homolog-like (Drosophila)	7.187	0.0278228	0.226332	0.869
67894	Fam45a	family with sequence similarity 45, member A	5.115	0.0052773	0.099073	1.15
50933	Uchl3	ubiquitin carboxyl-terminal esterase L3 (ubiquitin thiolesterase)	3.438	0.0188193	0.185826	1.15
171580	Mical1	microtubule associated monoxygenase, calponin and LIM domain containing 1	7.511	0.0170264	0.175166	0.87
432768	Gm5451	predicted gene 5451	2.681	0.0117453	0.146452	1.15
18797	Plcb3	phospholipase C, beta 3	5.973	0.0142872	0.161641	0.87
26895	Cops7b	COP9 (constitutive photomorphogenic) homolog, subunit 7b (Arabidopsis thaliana)	5.184	0.000758283	0.0357753	0.87
223665	C030006K11Rik	RIKEN cDNA C030006K11 gene	3.678	0.00574582	0.102916	1.149
106344	Rfc4	replication factor C (activator 1) 4	5.112	0.016168	0.170991	1.149
14109	Fau	Finkel-Biskis-Reilly murine sarcoma virus (FBR-MuSV) ubiquitously expressed (fox derived)	5.447	0.0405666	0.269486	1.149
54519	Apbb1ip	amyloid beta (A4) precursor protein-binding, family B, member 1 interacting protein	6.057	0.0258469	0.21776	0.87
22612	Yes1	Yamaguchi sarcoma viral (v-yes) oncogene homolog 1	2.444	0.0154448	0.167462	1.149
631331	Gm7061	predicted gene 7061	3.904	0.0141426	0.161045	1.149
18080	Nin	ninein	5.828	0.014079	0.16076	0.871
17775	Laptm4a	lysosomal-associated protein transmembrane 4A	6.673	0.0164383	0.17176	1.148
74096	Hvcn1	hydrogen voltage-gated channel 1	6.221	0.00115168	0.0445083	0.871
14979	H2-Ke6	H2-K region expressed gene 6	5.855	0.010274	0.136484	1.148
56210	Rev1	REV1 homolog (S. cerevisiae)	4.93	0.0499924	0.2998	0.871
100503178	2810013P06Rik	RIKEN cDNA 2810013P06 gene	2.94	0.00384096	0.0852552	1.148
13808	Eno3	enolase 3, beta muscle	4.422	0.0164922	0.171951	0.871
22278	Usf1	upstream transcription factor 1	5.093	0.00463975	0.0919762	1.148
100043296	Gm4342	predicted gene 4342	3.307	0.0289326	0.229284	1.148
55988	Snx12	sorting nexin 12	5.745	0.00614351	0.10669	1.148
80294	Pofut2	protein O-fucosyltransferase 2	5.293	0.00526999	0.099073	1.148
12371	Casp9	caspase 9	4.964	0.0258145	0.21776	1.148
108086	Rnf216	ring finger protein 216	5.267	0.0393289	0.266199	0.871
30941	Usp21	ubiquitin specific peptidase 21	4.632	0.00956804	0.132154	1.147
66119	Tomm6	translocase of outer mitochondrial membrane 6 homolog (yeast)	5.703	0.00452932	0.0909516	1.147
110173	Manba	mannosidase, beta A, lysosomal	5.601	0.0127322	0.152716	0.872
67213	Cmtm6	CKLF-like MARVEL transmembrane domain containing 6	7.554	0.0151879	0.16641	1.147
28113	Tinf2	Terf1 (TRF1)-interacting nuclear factor 2	5.805	0.00438302	0.0894466	1.147
56542	Ick	intestinal cell kinase	4.312	0.00549413	0.100745	0.872
100900	Hscb	HscB iron-sulfur cluster co-chaperone homolog (E. coli)	4.707	0.00861458	0.126074	1.147
67774	Loh12cr1	loss of heterozygosity, 12, chromosomal region 1 homolog (human)	4.377	0.00730397	0.117328	1.147
106581	Itfg3	integrin alpha FG-GAP repeat containing 3	5.079	0.0417912	0.27434	0.872
14645	Glul	glutamate-ammonia ligase (glutamine synthetase)	4.89	0.00703	0.114561	0.872
227634	Camsap1	calmodulin regulated spectrin-associated protein 1	5.18	0.00448371	0.0903188	0.872
78830	Slc25a12	solute carrier family 25 (mitochondrial carrier, Aralar), member 12	7.688	0.018873	0.18585	0.872
13014	Cstb	cystatin B	5.927	0.0205125	0.192308	1.146
319758	Rfx7	regulatory factor X, 7	7.508	0.000755184	0.0357753	0.873
15473	Hrsp12	heat-responsive protein 12	4.436	0.006649	0.110881	0.873
17350	Mlh1	mutL homolog 1 (E. coli)	5.021	0.00185805	0.0577576	0.873
67028	2610002M06Rik	RIKEN cDNA 2610002M06 gene	5.386	0.0204569	0.192297	0.873
53319	Nxf1	nuclear RNA export factor 1	7.102	0.0015493	0.051816	1.146
58810	Akr1a1	aldo-keto reductase family 1, member A1 (aldehyde reductase)	8.54	0.0460356	0.287608	1.146
404710	Iqgap3	IQ motif containing GTPase activating protein 3	5.611	0.0327549	0.243688	1.146
238023	Hexdc	hexosaminidase (glycosyl hydrolase family 20, catalytic domain) containing	3.374	0.0267184	0.221658	0.873
55984	Camkk1	calcium/calmodulin-dependent protein kinase kinase 1, alpha	3.985	0.0498297	0.299579	0.873
14707	Gng5	guanine nucleotide binding protein (G protein), gamma 5	4.12	0.0498	0.299545	1.146
229615	Pias3	protein inhibitor of activated STAT 3	4.598	0.0369329	0.259061	0.873
15353	Hmg20b	high mobility group 20B	5.624	0.00457682	0.0914557	1.146
27103	Eif2ak4	eukaryotic translation initiation factor 2 alpha kinase 4	6.151	0.0206936	0.193564	0.873
12445	Ccnd3	cyclin D3	8.307	0.0112784	0.143573	1.146
17710	COX3	cytochrome c oxidase subunit III	7.572	0.0241278	0.210633	1.145
385354	Frmd7	FERM domain containing 7	4.733	0.0487889	0.296178	1.145
21838	Thy1	thymus cell antigen 1, theta	9.538	0.0150173	0.165124	1.145
13202	Ddt	D-dopachrome tautomerase	5.769	0.0201236	0.19075	1.145
18750	Prkca	protein kinase C, alpha	7.522	0.0150962	0.165699	0.873
66126	Elof1	elongation factor 1 homolog (ELF1, S. cerevisiae)	5.311	0.0122497	0.149858	1.145
381259	Tmem237	transmembrane protein 237	4.443	0.0298639	0.232546	1.145
12282	Hyou1	hypoxia up-regulated 1	7.898	0.0193808	0.188355	1.145
72844	Kctd17	potassium channel tetramerisation domain containing 17	4.795	0.0167093	0.173479	1.145
18571	Pdcd6ip	programmed cell death 6 interacting protein	8.7	0.00171923	0.0553931	0.874
623672	Gm6444	predicted gene 6444	5.149	0.00946041	0.131933	1.144
215814	Ccdc28a	coiled-coil domain containing 28A	3.396	0.0382392	0.262413	0.874
66078	Tsen34	tRNA splicing endonuclease 34 homolog (S. cerevisiae)	3.637	0.0228624	0.203842	1.144
22213	Ube2g2	ubiquitin-conjugating enzyme E2G 2	5.969	0.0101532	0.135401	1.144
70605	Zdhhc24	zinc finger, DHHC domain containing 24	4.412	0.015403	0.167154	1.144
56380	Arid3b	AT rich interactive domain 3B (BRIGHT-like)	5.34	0.00118813	0.0454443	1.144
66072	Sdhaf2	succinate dehydrogenase complex assembly factor 2	5.83	0.00666048	0.110881	1.144
26462	Txnrd2	thioredoxin reductase 2	4.847	0.0154801	0.167512	0.874
211651	Fancd2	Fanconi anemia, complementation group D2	5.793	0.0451687	0.284692	0.874
227399	Ppip5k2	diphosphoinositol pentakisphosphate kinase 2	5.783	0.0143116	0.161641	0.874
19732	Rgl2	ral guanine nucleotide dissociation stimulator-like 2	5.356	0.0378779	0.261952	1.144
52838	Dnlz	DNL-type zinc finger	4.739	0.047717	0.292953	1.143
72891	Xlr4c	X-linked lymphocyte-regulated 4C	2.803	0.0345107	0.250559	1.143
69981	Tmem30a	transmembrane protein 30A	7.673	0.0487108	0.295905	1.143
320100	Relt	RELT tumor necrosis factor receptor	5.134	0.00992436	0.134783	1.143
66660	Sltm	SAFB-like, transcription modulator	6.951	0.043643	0.279499	0.875
72041	Alkbh4	alkB, alkylation repair homolog 4 (E. coli)	4.164	0.0230717	0.205047	1.143
212627	Prpsap2	phosphoribosyl pyrophosphate synthetase-associated protein 2	3.868	0.0287703	0.228786	0.875
317758	Gimap9	GTPase, IMAP family member 9	6.55	0.0280183	0.226332	1.143
65113	Ndfip1	Nedd4 family interacting protein 1	8.883	0.00503562	0.096507	1.143
18195	Nsf	N-ethylmaleimide sensitive fusion protein	8.02	0.0417779	0.27434	1.143
28071	Twistnb	TWIST neighbor	4.639	0.0228046	0.203842	1.143
114584	Clic1	chloride intracellular channel 1	8.951	0.00684948	0.112822	1.142
69737	Ttl	tubulin tyrosine ligase	4.16	0.0381427	0.262184	0.876
22193	Ube2e3	ubiquitin-conjugating enzyme E2E 3	4.888	0.0214861	0.197574	1.142
628898	Gm6929	predicted gene 6929	3.224	0.0152437	0.166439	1.142
67111	Naaa	N-acylethanolamine acid amidase	3.495	0.0154897	0.167512	0.876
319845	Bbs9	Bardet-Biedl syndrome 9 (human)	4.759	0.0397463	0.266752	0.876
57752	Tacc2	transforming, acidic coiled-coil containing protein 2	4.608	0.033177	0.244783	0.876
12727	Clcn4-2	chloride channel 4-2	5.511	0.00962812	0.132655	0.876
109202	A930024E05Rik	RIKEN cDNA A930024E05 gene	4.051	0.0323384	0.242862	1.141
71679	Atp5h	ATP synthase, H+ transporting, mitochondrial F0 complex, subunit d	4.796	0.0105364	0.138363	1.141
66460	Sys1	SYS1 Golgi-localized integral membrane protein homolog (S. cerevisiae)	5.518	0.0170203	0.175166	1.141
22245	Uck1	uridine-cytidine kinase 1	4.649	0.00844472	0.12503	1.141
59013	Hnrnph1	heterogeneous nuclear ribonucleoprotein H1	8.273	0.00190635	0.0583862	0.877
21402	Skp1a	S-phase kinase-associated protein 1A	6.569	0.0137949	0.159406	1.14
213819	Casd1	CAS1 domain containing 1	4.996	0.0356054	0.254035	0.877
319278	A230050P20Rik	RIKEN cDNA A230050P20 gene	4.417	0.00776545	0.120646	0.877
76497	Ppp1r11	protein phosphatase 1, regulatory (inhibitor) subunit 11	5.339	0.00644038	0.10911	1.14
225215	Rsl24d1	ribosomal L24 domain containing 1	4.958	0.0132769	0.155591	1.14
271981	Tbck	TBC1 domain containing kinase	4.232	0.0102374	0.136317	0.878
68436	Rpl34	ribosomal protein L34	5.543	0.0324164	0.242862	1.139
12304	Pdia4	protein disulfide isomerase associated 4	7.563	0.00322274	0.0778766	1.139
276770	Eif5a	eukaryotic translation initiation factor 5A	9.468	0.0477175	0.292953	1.139
227622	BC029214	cDNA sequence BC029214	4.342	0.0265425	0.221177	1.139
192185	Nadk	NAD kinase	7.333	0.045733	0.287076	0.878
56626	Poll	polymerase (DNA directed), lambda	4.451	0.00606734	0.105809	0.878
97212	Hadha	hydroxyacyl-Coenzyme A dehydrogenase/3-ketoacyl-Coenzyme A thiolase/enoyl-Coenzyme A hydratase (trifunctional protein), alpha subunit	7.542	0.000530355	0.0292028	0.878
226162	Dpcd	deleted in primary ciliary dyskinesia	4.501	0.0132493	0.155415	1.138
74616	Scrn3	secernin 3	3.642	0.0282546	0.227441	1.138
13358	Slc25a1	solute carrier family 25 (mitochondrial carrier, citrate transporter), member 1	7.591	0.0281937	0.227097	1.138
11655	Alas1	aminolevulinic acid synthase 1	6.012	0.00316043	0.0771182	1.138
268451	Rab11fip4	RAB11 family interacting protein 4 (class II)	5.565	0.0482641	0.294569	0.879
29805	Znhit2	zinc finger, HIT domain containing 2	3.953	0.030969	0.237195	1.138
140570	Plxnb2	plexin B2	6.608	0.0470316	0.291128	0.879
620480	Gm6155	predicted pseudogene 6155	2.648	0.0100515	0.134984	1.138
69186	Tmem256	transmembrane protein 256	5.761	0.020043	0.190693	1.138
106512	Gpsm3	G-protein signalling modulator 3 (AGS3-like, C. elegans)	6.491	0.00849592	0.125217	1.138
56484	Foxo3	forkhead box O3	5.516	0.0374805	0.260941	0.879
230657	Tmem69	transmembrane protein 69	3.338	0.0277957	0.226332	1.137
98314	D2hgdh	D-2-hydroxyglutarate dehydrogenase	4.231	0.00437883	0.0894466	0.88
268930	Pkmyt1	protein kinase, membrane associated tyrosine/threonine 1	5.881	0.0152717	0.166504	1.137
108014	Srsf9	serine/arginine-rich splicing factor 9	6.092	0.00386312	0.0852552	1.137
107227	Macrod1	MACRO domain containing 1	4.292	0.0442662	0.282198	1.137
19365	Rad52	RAD52 homolog (S. cerevisiae)	4.898	0.0139061	0.159811	1.137
76642	1700113A16Rik	RIKEN cDNA 1700113A16 gene	2.979	0.00788104	0.121588	0.88
71514	Sfpq	splicing factor proline/glutamine rich (polypyrimidine tract binding protein associated)	8.472	0.0114327	0.144432	0.88
241694	Ralgapa2	Ral GTPase activating protein, alpha subunit 2 (catalytic)	5.816	0.0304511	0.235543	0.88
20874	Slk	STE20-like kinase	8.031	0.0372908	0.260201	0.88
231128	Fam193a	family with sequence similarity 193, member A	6.481	0.0165069	0.171951	0.88
76357	Trmt5	TRM5 tRNA methyltransferase 5	4.617	0.0157402	0.168117	1.136
14247	Fli1	Friend leukemia integration 1	4.792	0.00613308	0.106658	1.136
11566	Adss	adenylosuccinate synthetase, non muscle	7.453	0.0304922	0.235714	1.136
68278	Ddx39	DEAD (Asp-Glu-Ala-Asp) box polypeptide 39	6.701	0.0430399	0.277633	0.88
69309	Slc16a13	solute carrier family 16 (monocarboxylic acid transporters), member 13	3.659	0.0489047	0.296293	0.88
56420	Ppp4c	protein phosphatase 4, catalytic subunit	7.378	0.00773263	0.120646	1.136
69146	Gsdmd	gasdermin D	6.039	0.0062966	0.108254	1.136
73828	Dcaf4	DDB1 and CUL4 associated factor 4	4.808	0.016285	0.171451	0.88
230734	Yrdc	yrdC domain containing (E.coli)	5.195	0.0222016	0.201772	1.136
26378	Decr2	2-4-dienoyl-Coenzyme A reductase 2, peroxisomal	4.521	0.0123622	0.150221	0.881
27371	Sh2d2a	SH2 domain protein 2A	7.897	0.0292619	0.2302	0.881
12523	Cd84	CD84 antigen	6.278	0.0143353	0.161704	0.881
76448	Ppp1r18	protein phosphatase 1, regulatory subunit 18	8.23	0.0140984	0.160836	1.135
240514	Ccdc85b	coiled-coil domain containing 85B	4.821	0.0123482	0.150215	1.135
66396	Ccdc82	coiled-coil domain containing 82	6.752	0.00718409	0.116087	1.135
266692	Cpne1	copine I	6.941	0.018539	0.184635	1.135
104394	E2f4	E2F transcription factor 4	7.472	0.00826412	0.124328	1.135
75710	Rbm12	RNA binding motif protein 12	5.807	0.037377	0.260365	0.881
68537	Mrpl13	mitochondrial ribosomal protein L13	5.214	0.00307048	0.0759894	1.135
18701	Pigf	phosphatidylinositol glycan anchor biosynthesis, class F	3.922	0.0344744	0.250502	1.135
22631	Ywhaz	tyrosine 3-monooxygenase/tryptophan 5-monooxygenase activation protein, zeta polypeptide	7.497	0.0102437	0.136317	1.135
17686	Msh3	mutS homolog 3 (E. coli)	4.794	0.0228372	0.203842	0.881
16440	Itpr3	inositol 1,4,5-triphosphate receptor 3	7.659	0.0366894	0.25835	0.881
234358	Zfp930	zinc finger protein 930	4.494	0.00413363	0.0881121	1.134
433297	Gm5526	myosin, light polypeptide 6, alkali, smooth muscle and non-muscle pseudogene	5.169	0.0166182	0.172821	1.134
14004	Chchd2	coiled-coil-helix-coiled-coil-helix domain containing 2	6.009	0.00385425	0.0852552	1.134
330050	Fam185a	family with sequence similarity 185, member A	5.15	0.00732891	0.117328	0.882
100043674	Gm9840	predicted gene 9840	5.437	0.0126592	0.152261	1.134
100862012	Gm21399	predicted gene, 21399	5.445	0.00554013	0.101229	1.134
52004	Cdk2ap2	CDK2-associated protein 2	6.27	0.00480771	0.0940302	1.134
21927	Tnfaip1	tumor necrosis factor, alpha-induced protein 1 (endothelial)	5.767	0.0260185	0.218513	0.882
19944	Rpl29	ribosomal protein L29	7.284	0.0312257	0.238428	1.134
78541	Asb8	ankyrin repeat and SOCS box-containing 8	5.454	0.00190757	0.0583862	1.133
109032	Sp110	Sp110 nuclear body protein	5.323	0.00630384	0.108254	0.882
105501	Abhd4	abhydrolase domain containing 4	6.675	0.0369674	0.259061	0.882
66880	Rsrc1	arginine/serine-rich coiled-coil 1	5.061	0.00104488	0.0413608	0.882
14660	Gls	glutaminase	7.624	0.0289168	0.229284	0.883
72091	Snhg7	small nucleolar RNA host gene (non-protein coding) 7	3.799	0.0144411	0.162237	1.133
27632	Nelfe	negative elongation factor complex member E, Rdbp	6.278	0.00847305	0.12503	1.133
319262	Fchsd1	FCH and double SH3 domains 1	4.193	0.00557098	0.101556	0.883
74388	Dpp8	dipeptidylpeptidase 8	7.538	0.00100794	0.0412065	0.883
107885	Mthfs	5, 10-methenyltetrahydrofolate synthetase	2.672	0.0415831	0.274049	0.883
66125	Sf3b5	splicing factor 3b, subunit 5	6.357	0.0472339	0.291276	1.132
66077	Aurkaip1	aurora kinase A interacting protein 1	6.285	0.00762601	0.119952	1.132
242418	Dcaf10	DDB1 and CUL4 associated factor 10	5.624	0.0289838	0.229314	0.884
380855	Rsl1	regulator of sex limited protein 1	2.587	0.0145856	0.162237	0.884
12313	Calm1	calmodulin 1	8.94	0.0128658	0.153222	1.132
234384	Mpv17l2	MPV17 mitochondrial membrane protein-like 2	4.284	0.0342453	0.249496	1.131
66916	Ndufb7	NADH dehydrogenase (ubiquinone) 1 beta subcomplex, 7	6.096	0.0210977	0.19472	1.131
79059	Nme3	NME/NM23 nucleoside diphosphate kinase 3	3.718	0.0272008	0.224	1.131
77777	Ulbp1	UL16 binding protein 1	4.123	0.0480465	0.293878	0.884
225659	Cep76	centrosomal protein 76	5.136	0.0140594	0.160716	0.884
215615	Rnpep	arginyl aminopeptidase (aminopeptidase B)	6.037	0.0396547	0.266596	1.131
100043489	1300002E11Rik	RIKEN cDNA 1300002E11 gene	3.919	0.042065	0.274776	1.13
229543	Ints3	integrator complex subunit 3	6.895	0.00918469	0.130735	0.885
17184	Matr3	matrin 3	8.194	0.0375593	0.261343	0.885
76987	Hdhd2	haloacid dehalogenase-like hydrolase domain containing 2	5.033	0.0053112	0.099073	0.885
56532	Ripk3	receptor-interacting serine-threonine kinase 3	5.932	0.0316838	0.24028	0.885
70604	Dnajb14	DnaJ (Hsp40) homolog, subfamily B, member 14	3.391	0.0473996	0.291864	1.13
66286	Sec11c	SEC11 homolog C (S. cerevisiae)	6.626	0.0325226	0.242925	1.13
24060	Slc35a1	solute carrier family 35 (CMP-sialic acid transporter), member 1	4.921	0.0183111	0.183096	1.13
106840	Unc119b	unc-119 homolog B (C. elegans)	7.936	0.0100714	0.134984	1.13
70373	Gpatch2l	G patch domain containing 2 like	5.614	0.00835089	0.124408	0.885
232337	Zfp637	zinc finger protein 637	3.578	0.00957056	0.132154	1.13
665775	Bod1l	biorientation of chromosomes in cell division 1-like	7.267	0.0371502	0.259511	0.885
101602	AI467606	expressed sequence AI467606	6.096	0.0308283	0.236957	1.13
97761	Sgsm2	small G protein signaling modulator 2	6.287	0.00902204	0.129479	0.885
69019	Spcs1	signal peptidase complex subunit 1 homolog (S. cerevisiae)	6.061	0.0183646	0.183338	1.129
66246	Osgep	O-sialoglycoprotein endopeptidase	3.969	0.0182198	0.182916	1.129
67804	Snx2	sorting nexin 2	6.84	0.0494406	0.298535	0.885
66118	Sarnp	SAP domain containing ribonucleoprotein	2.893	0.0391633	0.265675	1.129
20196	S100a13	S100 calcium binding protein A13	6.449	0.0118791	0.147531	1.129
57784	Bin3	bridging integrator 3	5.694	0.00133295	0.0480385	1.129
54197	Rnf5	ring finger protein 5	5.128	0.0105551	0.138374	1.129
56531	Ylpm1	YLP motif containing 1	7.072	0.00186548	0.0577576	0.886
224697	Adamts10	a disintegrin-like and metallopeptidase (reprolysin type) with thrombospondin type 1 motif, 10	6.898	0.00780849	0.120809	0.886
77480	Kidins220	kinase D-interacting substrate 220	7.866	0.0220946	0.20124	0.886
67629	Spc24	SPC24, NDC80 kinetochore complex component, homolog (S. cerevisiae)	5.069	0.0283008	0.227666	1.128
225898	Eml3	echinoderm microtubule associated protein like 3	5.88	0.0286534	0.22845	0.886
213760	Prepl	prolyl endopeptidase-like	5.145	0.0144026	0.162082	0.886
19267	Ptpre	protein tyrosine phosphatase, receptor type, E	4.434	0.0305549	0.235907	0.886
269999	Orai3	ORAI calcium release-activated calcium modulator 3	5.134	0.0028114	0.0728803	1.128
69900	Mfsd11	major facilitator superfamily domain containing 11	3.728	0.0147002	0.162808	1.128
226970	Arhgef4	Rho guanine nucleotide exchange factor (GEF) 4	4.972	0.00972143	0.132767	0.887
14793	Cdca3	cell division cycle associated 3	6.85	0.0343486	0.249879	1.128
18986	Pou2f1	POU domain, class 2, transcription factor 1	6.273	0.020887	0.193993	0.887
22640	Zfp1	zinc finger protein 1	4.199	0.0388168	0.264774	1.128
245866	Ift52	intraflagellar transport 52	5.899	0.00261449	0.0704044	0.887
71101	Uvssa	UV stimulated scaffold protein A	5.442	0.0391159	0.265675	0.887
80905	Polh	polymerase (DNA directed), eta (RAD 30 related)	6.352	0.0428209	0.27708	1.127
11651	Akt1	thymoma viral proto-oncogene 1	7.877	0.0107834	0.140061	0.887
71817	Tmem50a	transmembrane protein 50A	7.635	0.0023788	0.0669555	1.127
70118	Srrd	SRR1 domain containing	2.713	0.0105786	0.138374	1.127
56699	Cdc42ep4	CDC42 effector protein (Rho GTPase binding) 4	4.295	0.0394957	0.266455	1.127
100041120	Gm3150	guanine nucleotide binding protein (G protein), gamma 5 pseudogene	3.629	0.0288636	0.229236	1.127
50523	Lats2	large tumor suppressor 2	3.311	0.0418366	0.27434	0.887
12914	Crebbp	CREB binding protein	5.851	0.0117834	0.146634	0.887
13032	Ctsc	cathepsin C	5.883	0.0336834	0.247058	1.127
59288	Dctn5	dynactin 5	6.239	0.000436457	0.0258661	0.888
218989	6720456H20Rik	RIKEN cDNA 6720456H20 gene	4.387	0.042487	0.276354	1.127
52397	Zfp644	zinc finger protein 644	5.059	0.0173826	0.177659	0.888
57813	Tk2	thymidine kinase 2, mitochondrial	5.292	0.0403203	0.268635	0.888
52033	Pbk	PDZ binding kinase	5.226	0.0373486	0.260313	1.126
116870	Mta1	metastasis associated 1	7.553	0.00642221	0.109099	0.888
17196	Mbp	myelin basic protein	6.76	0.00314512	0.0770231	0.888
27392	Pign	phosphatidylinositol glycan anchor biosynthesis, class N	6.41	0.00905548	0.129479	0.888
329470	Accs	1-aminocyclopropane-1-carboxylate synthase (non-functional)	3.363	0.0115054	0.144756	0.888
100039864	Snhg12	small nucleolar RNA host gene 12	4.899	0.0266791	0.221479	0.888
226823	Kctd3	potassium channel tetramerisation domain containing 3	4.585	0.022582	0.203839	0.888
11429	Aco2	aconitase 2, mitochondrial	8.249	0.0145731	0.162237	0.888
68911	Pygo2	pygopus 2	6.277	0.0366913	0.25835	1.125
13200	Ddost	dolichyl-di-phosphooligosaccharide-protein glycotransferase	7.697	0.0026256	0.0704044	1.125
117146	Ube3b	ubiquitin protein ligase E3B	7.046	0.0115105	0.144756	0.889
75623	Tex30	testis expressed 30	4.418	0.0156811	0.167691	1.125
70422	Ints2	integrator complex subunit 2	5.973	0.029732	0.23214	0.889
14155	Fem1b	feminization 1 homolog b (C. elegans)	6.656	0.00866776	0.126555	0.889
76088	Dock8	dedicator of cytokinesis 8	8.001	0.00915711	0.130491	0.889
100678	Psph	phosphoserine phosphatase	5.786	0.00332118	0.0796381	1.125
223989	Marf1	meiosis arrest female 1	7.857	0.0143838	0.162015	0.889
360216	Zranb1	zinc finger, RAN-binding domain containing 1	5.596	0.0290659	0.229382	1.125
14225	Fkbp1a	FK506 binding protein 1a	9.031	0.0400443	0.267608	1.125
217716	Mlh3	mutL homolog 3 (E coli)	4.755	0.0111489	0.14258	0.889
17125	Smad1	SMAD family member 1	4.312	0.00338192	0.0802659	1.125
72749	Tonsl	tonsoku-like, DNA repair protein	5.953	0.0183611	0.183338	0.889
17257	Mecp2	methyl CpG binding protein 2	6.257	0.00180337	0.0569147	0.889
66124	Josd2	Josephin domain containing 2	4.401	0.0451483	0.284692	1.124
69536	Hemk1	HemK methyltransferase family member 1	7.56	0.023205	0.205354	0.889
19763	Ring1	ring finger protein 1	4.136	0.0175017	0.178291	1.124
71795	Pitpnc1	phosphatidylinositol transfer protein, cytoplasmic 1	6.156	0.0234515	0.206655	0.889
232910	Ap2s1	adaptor-related protein complex 2, sigma 1 subunit	7.291	0.0235616	0.207186	1.124
20918	Eif1	eukaryotic translation initiation factor 1	6.222	0.00159746	0.0522801	0.89
68066	Slc25a39	solute carrier family 25, member 39	6.538	0.02091	0.193993	1.124
235574	Atp2c1	ATPase, Ca++-sequestering	6.404	0.0218757	0.19983	0.89
70574	Cpm	carboxypeptidase M	4.823	0.00711147	0.11516	0.89
192236	Hps1	Hermansky-Pudlak syndrome 1 homolog (human)	5.495	0.0386546	0.264189	0.89
64294	Itm2c	integral membrane protein 2C	7.64	0.0177738	0.180034	1.124
236930	Ercc6l	excision repair cross-complementing rodent repair deficiency complementation group 6 like	4.84	0.0305882	0.236017	1.123
69718	Ipmk	inositol polyphosphate multikinase	5.031	0.00566819	0.10231	0.89
103737	Pex12	peroxisomal biogenesis factor 12	3.751	0.00181211	0.0569147	0.89
51789	Tnk2	tyrosine kinase, non-receptor, 2	6.704	0.0497039	0.299402	0.89
68767	Wash	WAS protein family homolog	5.069	0.0442242	0.282198	1.123
109154	Mlec	malectin	9.332	0.00104485	0.0413608	0.891
75316	Taf1d	TATA box binding protein (Tbp)-associated factor, RNA polymerase I, D	6.434	0.021068	0.19472	1.123
20598	Smpd2	sphingomyelin phosphodiesterase 2, neutral	4.026	0.0272698	0.224144	0.891
219103	Cenpj	centromere protein J	4.808	0.0100664	0.134984	0.891
320213	Senp5	SUMO/sentrin specific peptidase 5	6.206	0.0397486	0.266752	0.891
170938	Zfp617	zinc finger protein 617	3.486	0.0351989	0.253028	1.123
18718	Pip4k2a	phosphatidylinositol-5-phosphate 4-kinase, type II, alpha	5.996	0.0425359	0.276503	0.891
19298	Pex19	peroxisomal biogenesis factor 19	5.863	0.0122829	0.149858	1.122
228033	Atp5g3	ATP synthase, H+ transporting, mitochondrial F0 complex, subunit C3 (subunit 9)	7.974	0.0324258	0.242862	1.122
27388	Ptdss2	phosphatidylserine synthase 2	4.943	0.0339837	0.248384	1.122
26572	Cops3	COP9 (constitutive photomorphogenic) homolog, subunit 3 (Arabidopsis thaliana)	6.144	0.0173097	0.17735	0.891
70144	Lrch3	leucine-rich repeats and calponin homology (CH) domain containing 3	6.072	0.0248873	0.213971	0.891
75687	Fam65a	family with sequence similarity 65, member A	5.193	0.00338336	0.0802659	0.891
67155	Smarca2	SWI/SNF related, matrix associated, actin dependent regulator of chromatin, subfamily a, member 2	6.438	0.00567796	0.10231	0.891
223690	Ankrd54	ankyrin repeat domain 54	5.493	0.0299888	0.232978	1.122
70495	Atp6ap2	ATPase, H+ transporting, lysosomal accessory protein 2	5.778	0.0208848	0.193993	1.122
269181	Mgat4a	mannoside acetylglucosaminyltransferase 4, isoenzyme A	5.23	0.0491055	0.296943	0.891
117198	Ivns1abp	influenza virus NS1A binding protein	8.206	0.00435023	0.089373	0.892
18803	Plcg1	phospholipase C, gamma 1	8.089	0.0263657	0.220492	0.892
214162	Mll1	myeloid/lymphoid or mixed-lineage leukemia 1	8.12	0.0209003	0.193993	0.892
70012	Cep85	centrosomal protein 85	6.503	0.00347761	0.0807492	0.892
71701	Pnpt1	polyribonucleotide nucleotidyltransferase 1	5.736	0.00338938	0.0802659	0.892
76483	Lmf1	lipase maturation factor 1	4.583	0.0302179	0.234529	0.892
93871	Brwd1	bromodomain and WD repeat domain containing 1	6.461	0.0190245	0.186638	0.892
235439	Herc1	hect (homologous to the E6-AP (UBE3A) carboxyl terminus) domain and RCC1 (CHC1)-like domain (RLD) 1	7.607	0.0354571	0.25381	0.892
331026	Gmppb	GDP-mannose pyrophosphorylase B	5.242	0.0400562	0.267608	1.121
19718	Rfc2	replication factor C (activator 1) 2	6.702	0.0174321	0.177873	1.121
223870	Senp1	SUMO1/sentrin specific peptidase 1	7.149	0.0481989	0.294569	0.892
22166	Txn1	thioredoxin 1	7.946	0.0176897	0.17962	1.121
68916	Cdkal1	CDK5 regulatory subunit associated protein 1-like 1	3.767	0.0279287	0.226332	0.892
17089	Lyar	Ly1 antibody reactive clone	6.106	0.020201	0.191257	1.121
319670	Eml5	echinoderm microtubule associated protein like 5	5.286	0.00887402	0.128216	0.892
97827	Exd2	exonuclease 3'-5' domain containing 2	5.092	0.00132452	0.0480385	0.892
381801	Tatdn2	TatD DNase domain containing 2	5.954	0.0468531	0.290797	0.892
66140	Ska2	spindle and kinetochore associated complex subunit 2	4.893	0.0145276	0.162237	0.892
76485	Glt8d1	glycosyltransferase 8 domain containing 1	4.631	0.0133793	0.156645	0.892
104009	Qsox1	quiescin Q6 sulfhydryl oxidase 1	5.507	0.00299969	0.0755069	0.892
71586	Ifih1	interferon induced with helicase C domain 1	5.353	0.0423316	0.275919	1.121
50907	Preb	prolactin regulatory element binding	7.235	0.0255341	0.216588	1.12
24067	Srp54a	signal recognition particle 54A	2.895	0.0259813	0.218513	0.893
54387	Mcm3ap	minichromosome maintenance deficient 3 (S. cerevisiae) associated protein	7.04	0.0157937	0.168317	0.893
66914	Vps28	vacuolar protein sorting 28 (yeast)	6.772	0.0203649	0.19208	1.12
70478	Mipep	mitochondrial intermediate peptidase	4.823	0.00860324	0.126074	0.893
94315	Prcc	papillary renal cell carcinoma (translocation-associated)	6.058	0.0199578	0.190547	1.12
72727	B3gat3	beta-1,3-glucuronyltransferase 3 (glucuronosyltransferase I)	5.482	0.00462295	0.0917892	1.119
66147	Necap2	NECAP endocytosis associated 2	5.461	0.00159016	0.0522801	1.119
218343	Ttc37	tetratricopeptide repeat domain 37	6.443	0.0277884	0.226332	0.894
22704	Zfp46	zinc finger protein 46	4.822	0.0330263	0.24454	0.894
76779	Cluap1	clusterin associated protein 1	4.965	0.00864872	0.126425	0.894
13858	Eps15	epidermal growth factor receptor pathway substrate 15	7.207	0.0277931	0.226332	0.894
75454	Phpt1	phosphohistidine phosphatase 1	4.59	0.0285385	0.227892	1.119
18755	Prkch	protein kinase C, eta	7.907	0.0112435	0.143349	0.894
14070	F8a	factor 8-associated gene A	3.848	0.0159605	0.169516	1.119
94245	Dtnbp1	dystrobrevin binding protein 1	3.726	0.0200392	0.190693	0.894
77877	6030458C11Rik	RIKEN cDNA 6030458C11 gene	5.714	0.0246256	0.212791	0.894
100862257			7.544	0.036982	0.259061	1.118
210293	Dock10	dedicator of cytokinesis 10	7.855	0.0391314	0.265675	0.894
67938	Myl12b	myosin, light chain 12B, regulatory	7.498	0.0461199	0.287608	1.118
30055	Timm13	translocase of inner mitochondrial membrane 13	5.876	0.0266144	0.221177	1.118
69071	Tmem97	transmembrane protein 97	5.591	0.0454052	0.285649	1.118
77041	Arsk	arylsulfatase K	3.257	0.0376743	0.261567	0.895
100041965	Oaz1-ps	ornithine decarboxylase antizyme 1, pseudogene	7.701	0.0129253	0.153637	1.118
100042625	Gm3934	predicted gene 3934	5.756	0.00971835	0.132767	1.118
68758	Abhd11	abhydrolase domain containing 11	4.683	0.014684	0.162808	0.895
16993	Lta4h	leukotriene A4 hydrolase	7.341	0.00265959	0.0708599	0.895
227648	Sec16a	SEC16 homolog A (S. cerevisiae)	7.74	0.00543879	0.100255	0.895
26446	Psmb3	proteasome (prosome, macropain) subunit, beta type 3	4.956	0.046162	0.287608	1.118
241322	Zbtb6	zinc finger and BTB domain containing 6	4.951	0.0164233	0.17176	1.118
66628	Thg1l	tRNA-histidine guanylyltransferase 1-like (S. cerevisiae)	3.603	0.0177284	0.179866	0.895
13163	Daxx	Fas death domain-associated protein	5.713	0.00803909	0.123324	1.117
19878	Rock2	Rho-associated coiled-coil containing protein kinase 2	7.369	0.00413921	0.0881121	0.895
66177	Ubl5	ubiquitin-like 5	6.451	0.0369533	0.259061	1.117
14359	Fxr1	fragile X mental retardation gene 1, autosomal homolog	7.194	0.0317454	0.24028	1.117
17991	Ndufa2	NADH dehydrogenase (ubiquinone) 1 alpha subcomplex, 2	6.385	0.0321707	0.24232	1.117
56086	Set	SET nuclear oncogene	6.955	0.0350289	0.252826	1.117
100861722	LOC100861722	uncharacterized LOC100861722	5.685	0.0132457	0.155415	1.117
66854	Trim35	tripartite motif-containing 35	7.099	0.0461402	0.287608	0.896
66537	Pomp	proteasome maturation protein	7.061	0.0123356	0.150208	1.116
52174	Tmem222	transmembrane protein 222	5.503	0.0324163	0.242862	1.116
27008	Micall1	microtubule associated monoxygenase, calponin and LIM domain containing -like 1	5.809	0.00538107	0.0996977	0.896
13822	Epb4.1l2	erythrocyte protein band 4.1-like 2	6.166	0.0409164	0.270728	0.896
66801	Prkrip1	Prkr interacting protein 1 (IL11 inducible)	4.293	0.033109	0.24475	1.116
69162	Sec31a	Sec31 homolog A (S. cerevisiae)	7.869	0.0281359	0.226925	0.896
624582	A730098P11Rik	mortality factor 4 like 1 pseudogene	4.7	0.032555	0.242925	1.116
240174	Thada	thyroid adenoma associated	6.099	0.035606	0.254035	0.896
102632	Acad11	acyl-Coenzyme A dehydrogenase family, member 11	5.214	0.00392156	0.0862397	0.896
70799	Cep192	centrosomal protein 192	7.506	0.0162939	0.171451	0.896
75420	Secisbp2	SECIS binding protein 2	5.309	0.0274585	0.225398	0.896
66455	Cnpy4	canopy 4 homolog (zebrafish)	4.726	0.00524268	0.0988971	1.116
237542	Osbpl8	oxysterol binding protein-like 8	7.447	0.0224976	0.203425	0.896
12753	Clock	circadian locomotor output cycles kaput	4.73	0.0197455	0.189828	0.896
19134	Prpf4b	PRP4 pre-mRNA processing factor 4 homolog B (yeast)	7.471	0.0155924	0.167535	0.896
494448	Cbx6	chromobox 6	6.922	0.00988149	0.134365	0.896
11534	Adk	adenosine kinase	6.023	0.048658	0.295857	1.115
620986	Gm6195	predicted pseudogene 6195	3.43	0.0313241	0.238484	1.115
93697	Narg2	NMDA receptor-regulated gene 2	4.666	0.0315025	0.239515	0.897
12050	Bcl2l2	BCL2-like 2	6.153	0.0117624	0.146519	0.897
228866	Pcif1	PDX1 C-terminal inhibiting factor 1	6.175	0.00213568	0.0628062	1.115
623286	Gm6415	predicted pseudogene 6415	4.014	0.0446812	0.283148	1.115
56409	Nudt3	nudix (nucleotide diphosphate linked moiety X)-type motif 3	6.806	0.0168726	0.174448	1.115
11774	Ap3b1	adaptor-related protein complex 3, beta 1 subunit	7.042	0.00578408	0.103044	0.897
13057	Cyba	cytochrome b-245, alpha polypeptide	7.043	0.0196339	0.189169	1.114
52469	Coa3	cytochrome C oxidase assembly factor 3	5.045	0.0252024	0.215387	1.114
20587	Smarcb1	SWI/SNF related, matrix associated, actin dependent regulator of chromatin, subfamily b, member 1	6.244	0.015201	0.16641	0.897
20104	Rps6	ribosomal protein S6	4.549	0.00275072	0.0720561	1.114
100715	Papd4	PAP associated domain containing 4	5.288	0.0139889	0.160403	1.114
109934	Abr	active BCR-related gene	6.35	0.0384876	0.263537	0.897
13543	Dvl2	dishevelled 2, dsh homolog (Drosophila)	4.893	0.0106209	0.138382	0.898
68193	Rpl24	ribosomal protein L24	4.248	0.0145463	0.162237	1.114
233979	Tpcn2	two pore segment channel 2	3.594	0.0215659	0.198016	1.114
12631	Cfl1	cofilin 1, non-muscle	9.593	0.0275048	0.225537	1.114
12333	Capn1	calpain 1	7.072	0.00252308	0.0694255	0.898
19230	Twf1	twinfilin, actin-binding protein, homolog 1 (Drosophila)	5.295	0.0221632	0.201604	1.114
235534	Acpl2	acid phosphatase-like 2	4.219	0.0395875	0.266596	0.898
67338	Rffl	ring finger and FYVE like domain containing protein	4.781	0.0336028	0.246611	1.114
26562	Ncdn	neurochondrin	5.59	0.0354288	0.25381	0.898
18753	Prkcd	protein kinase C, delta	7.026	0.00454372	0.0910833	0.898
69478	2300009A05Rik	RIKEN cDNA 2300009A05 gene	2.57	0.0355307	0.254033	1.113
50780	Rgs3	regulator of G-protein signaling 3	5.402	0.0231903	0.205354	0.899
66881	Pcyox1	prenylcysteine oxidase 1	5.491	0.0252329	0.215499	0.899
234309	Cbr4	carbonyl reductase 4	4.213	0.0321898	0.24232	0.899
19245	Ptp4a3	protein tyrosine phosphatase 4a3	7.415	0.0248351	0.213971	0.899
18477	Prdx1	peroxiredoxin 1	6.644	0.0312823	0.238484	1.112
72825	Mon1a	MON1 homolog A (yeast)	4.782	0.0198929	0.190547	1.112
216551	Lgalsl	lectin, galactoside binding-like	4.194	0.0324696	0.242869	0.899
68477	Rmnd5a	required for meiotic nuclear division 5 homolog A (S. cerevisiae)	7.615	0.0250632	0.214603	0.899
72475	Ssbp3	single-stranded DNA binding protein 3	5.765	0.0190439	0.186681	1.112
384275	Gm5297	predicted gene 5297	5.556	0.0403308	0.268635	1.112
67145	Tomm34	translocase of outer mitochondrial membrane 34	6.476	0.0363467	0.257122	0.9
67674	Trmt112	tRNA methyltransferase 11-2	4.368	0.0116542	0.145899	0.9
217882	Cep170b	centrosomal protein 170B	6.853	0.00733053	0.117328	0.9
20530	Slc31a2	solute carrier family 31, member 2	3.319	0.033097	0.24475	1.111
14270	Srgap2	SLIT-ROBO Rho GTPase activating protein 2	6.913	0.00132836	0.0480385	0.9
67698	Fam174a	family with sequence similarity 174, member A	4.7	0.0066523	0.110881	1.111
80385	Tusc2	tumor suppressor candidate 2	3.918	0.0389163	0.265017	1.111
72308	Brf1	BRF1 homolog, subunit of RNA polymerase III transcription initiation factor IIIB (S. cerevisiae)	5.445	0.0227215	0.203842	0.9
407243	Tmem189	transmembrane protein 189	6.267	0.00346048	0.0806473	1.111
230967	Cep104	centrosomal protein 104	5.157	0.00896858	0.129133	1.111
243371	Lrrc61	leucine rich repeat containing 61	4.485	0.0296638	0.23214	0.9
20787	Srebf1	sterol regulatory element binding transcription factor 1	8.129	0.0390893	0.265675	1.111
21340	Taf1b	TATA box binding protein (Tbp)-associated factor, RNA polymerase I, B	4.855	0.0352972	0.25338	0.9
242705	E2f2	E2F transcription factor 2	7.001	0.0193741	0.188355	0.9
29809	Rabgap1l	RAB GTPase activating protein 1-like	8.886	0.0116888	0.145991	1.111
56526	2013-09-06	septin 6	7.47	0.00241299	0.0674609	0.901
100041098	Tma7-ps	translational machinery associated 7 homolog (S. cerevisiae), pseudogene	4.494	0.0489505	0.296293	1.11
23918	Impdh2	inosine 5'-phosphate dehydrogenase 2	3.831	0.0245423	0.212791	1.11
16796	Lasp1	LIM and SH3 protein 1	7.686	0.0389028	0.265017	1.11
320438	Alg6	asparagine-linked glycosylation 6 (alpha-1,3,-glucosyltransferase)	4.319	0.0382821	0.262563	0.901
66069	Snupn	snurportin 1	4.115	0.0422924	0.275807	1.11
234663	Dync1li2	dynein, cytoplasmic 1 light intermediate chain 2	6.26	0.0194403	0.188492	0.901
59048	C1galt1c1	C1GALT1-specific chaperone 1	3.236	0.018756	0.185463	0.901
73288	Ccdc132	coiled-coil domain containing 132	4.379	0.0439374	0.280663	1.11
22757	Zkscan5	zinc finger with KRAB and SCAN domains 5	4.145	0.0396249	0.266596	0.901
231986	Jazf1	JAZF zinc finger 1	4.015	0.0446147	0.283148	1.109
67308	Mrpl46	mitochondrial ribosomal protein L46	4.652	0.0332842	0.245429	1.109
27061	Bcap31	B cell receptor associated protein 31	6.86	0.0118974	0.147611	1.109
56036	Ccnl2	cyclin L2	7.094	0.0271181	0.223592	1.109
21752	Tert	telomerase reverse transcriptase	4.109	0.0151343	0.165972	0.902
264895	Acsf2	acyl-CoA synthetase family member 2	3.672	0.0392587	0.265897	1.109
214932	Cecr5	cat eye syndrome chromosome region, candidate 5	5.184	0.00777234	0.120646	1.108
67332	Snrpd3	small nuclear ribonucleoprotein D3	6.263	0.0355877	0.254035	1.108
17356	Mllt4	myeloid/lymphoid or mixed-lineage leukemia (trithorax homolog, Drosophila); translocated to, 4	5.856	0.0302651	0.234606	0.902
12946	Cr1l	complement component (3b/4b) receptor 1-like	4.98	0.00882771	0.127861	1.108
71389	Chd6	chromodomain helicase DNA binding protein 6	6.144	0.0159019	0.169205	0.902
20116	Rps8	ribosomal protein S8	6.912	0.00835502	0.124408	1.108
67604	Get4	golgi to ER traffic protein 4 homolog (S. cerevisiae)	5.988	0.016321	0.171469	1.108
68089	Arpc4	actin related protein 2/3 complex, subunit 4	7.608	0.00401602	0.0875834	1.108
75608	Chmp4b	charged multivesicular body protein 4B	8.433	0.00432043	0.089373	1.107
67680	Sdhb	succinate dehydrogenase complex, subunit B, iron sulfur (Ip)	7.188	0.0470869	0.291128	1.107
54638	Ccdc22	coiled-coil domain containing 22	4.189	0.0318981	0.240907	1.107
66256	Ssr2	signal sequence receptor, beta	7.087	0.00406655	0.0878783	1.107
74648	S100pbp	S100P binding protein	5.065	0.033888	0.247829	0.904
13002	Dnajc5	DnaJ (Hsp40) homolog, subfamily C, member 5	7.558	0.0408359	0.27041	0.904
66181	Nop10	NOP10 ribonucleoprotein	5.854	0.03169	0.24028	1.106
59047	Pnkp	polynucleotide kinase 3'- phosphatase	5.645	0.00415977	0.0882111	1.106
17772	Mtm1	X-linked myotubular myopathy gene 1	3.258	0.0231137	0.205274	0.904
59090	Midn	midnolin	7.537	0.0381267	0.262184	1.106
74552	Nipal3	NIPA-like domain containing 3	6.286	0.0381335	0.262184	0.904
66625	Sfrs18	serine/arginine-rich splicing factor 18	7.898	0.0363783	0.257143	0.904
68011	Snrpg	small nuclear ribonucleoprotein polypeptide G	4.08	0.0499619	0.2998	1.106
240613	9930021J03Rik	RIKEN cDNA 9930021J03 gene	5.945	0.0417711	0.27434	0.904
84095	Pi4k2a	phosphatidylinositol 4-kinase type 2 alpha	6.166	0.0378011	0.261952	1.106
245622	Fam199x	family with sequence similarity 199, X-linked	6.094	0.0427518	0.277061	1.105
230809	Pdik1l	PDLIM1 interacting kinase 1 like	5.682	0.0313287	0.238484	1.105
11370	Acadvl	acyl-Coenzyme A dehydrogenase, very long chain	7.114	0.00632879	0.108254	1.105
76522	Naa38	N(alpha)-acetyltransferase 38, NatC auxiliary subunit	6.054	0.0401803	0.26797	1.105
11920	Atm	ataxia telangiectasia mutated homolog (human)	7.158	0.0195546	0.18872	0.905
100198	H6pd	hexose-6-phosphate dehydrogenase (glucose 1-dehydrogenase)	5.407	0.0188846	0.18585	0.905
69774	Ms4a6b	membrane-spanning 4-domains, subfamily A, member 6B	7.832	0.0351057	0.252826	0.905
20615	Snapin	SNAP-associated protein	5.671	0.0253155	0.215731	0.905
71711	Mus81	MUS81 endonuclease homolog (yeast)	4.776	0.0201238	0.19075	1.105
21945	Dedd	death effector domain-containing	5.784	0.00817222	0.123686	0.905
18643	Pfn1	profilin 1	10.059	0.0279579	0.226332	1.104
668706	Gm11425	predicted gene 11425	4.432	0.0208953	0.193993	1.104
100503571	Gm19774	predicted gene, 19774	4.275	0.0303038	0.234606	1.104
360013	Myo18a	myosin XVIIIA	6.95	0.0280095	0.226332	0.906
240665	Ccnj	cyclin J	3.834	0.0422869	0.275807	0.906
233789	Smg1	SMG1 homolog, phosphatidylinositol 3-kinase-related kinase (C. elegans)	8.721	0.0474575	0.292077	0.906
12317	Calr	calreticulin	8.727	0.0120764	0.148805	1.104
211488	Ado	2-aminoethanethiol (cysteamine) dioxygenase	5.761	0.0165	0.171951	1.104
71667	Tmem248	transmembrane protein 248	6.84	0.047783	0.292953	1.104
217026	Heatr6	HEAT repeat containing 6	5.855	0.0127743	0.152716	0.906
17992	Ndufa4	NADH dehydrogenase (ubiquinone) 1 alpha subcomplex, 4	6.106	0.0171691	0.176344	1.103
80292	Zxdc	ZXD family zinc finger C	5.016	0.0431798	0.277671	0.907
234374	Ddx49	DEAD (Asp-Glu-Ala-Asp) box polypeptide 49	5.556	0.0103493	0.13699	1.103
218035	Vps41	vacuolar protein sorting 41 (yeast)	6.254	0.00363485	0.0823688	0.907
19177	Psmb7	proteasome (prosome, macropain) subunit, beta type 7	7.077	0.010884	0.140532	1.103
68607	Serhl	serine hydrolase-like	4.95	0.0325925	0.243059	0.907
53378	Sdcbp	syndecan binding protein	7.026	0.0261154	0.219134	1.102
69207	Srsf11	serine/arginine-rich splicing factor 11	7.933	0.00404135	0.0875834	0.907
107686	Snrpd2	small nuclear ribonucleoprotein D2	5.91	0.00981695	0.133779	1.102
28199	Dcaf11	DDB1 and CUL4 associated factor 11	6.441	0.0119757	0.148176	0.907
228980	Taf4a	TAF4A RNA polymerase II, TATA box binding protein (TBP)-associated factor	6.021	0.00775104	0.120646	1.102
66998	Psmd5	proteasome (prosome, macropain) 26S subunit, non-ATPase, 5	6.049	0.0150942	0.165699	1.102
117171	1110038F14Rik	RIKEN cDNA 1110038F14 gene	4.383	0.0125727	0.151761	0.907
13629	Eef2	eukaryotic translation elongation factor 2	13.058	0.0298772	0.232546	0.908
56700	0610031J06Rik	RIKEN cDNA 0610031J06 gene	6.106	0.0277729	0.226332	1.102
69020	Zfp707	zinc finger protein 707	3.674	0.0441349	0.281781	1.102
66576	Uqcrh	ubiquinol-cytochrome c reductase hinge protein	7.303	0.0400133	0.267608	1.102
59005	Trappc2l	trafficking protein particle complex 2-like	3.924	0.0326701	0.243445	1.102
230673	Ipo13	importin 13	5.034	0.0329248	0.244432	0.908
19302	Pex2	peroxisomal biogenesis factor 2	5.133	0.00414326	0.0881121	1.102
67467	1200011I18Rik	RIKEN cDNA 1200011I18 gene	5.929	0.0130068	0.154019	0.908
78038	Mccc2	methylcrotonoyl-Coenzyme A carboxylase 2 (beta)	3.844	0.0269611	0.22293	0.908
241944	D3Ertd254e	DNA segment, Chr 3, ERATO Doi 254, expressed	4.198	0.0492026	0.297325	0.908
212073	Syne3	spectrin repeat containing, nuclear envelope family member 3	6.908	0.0193654	0.188355	0.908
218693	Paip1	polyadenylate binding protein-interacting protein 1	5.619	0.0461294	0.287608	1.101
56452	Orc6	origin recognition complex, subunit 6	5.663	0.0157479	0.168117	1.101
72023	Cyb561d1	cytochrome b-561 domain containing 1	4.955	0.0219132	0.200027	0.909
56703	Pigo	phosphatidylinositol glycan anchor biosynthesis, class O	5.631	0.025519	0.216588	0.909
232164	Paip2b	poly(A) binding protein interacting protein 2B	6.265	0.0293152	0.230474	1.1
11957	Atp5j	ATP synthase, H+ transporting, mitochondrial F0 complex, subunit F	6.681	0.0162116	0.171017	1.1
72587	Pan3	PAN3 polyA specific ribonuclease subunit homolog (S. cerevisiae)	6.554	0.0464081	0.288898	1.1
66667	Hspbap1	Hspb associated protein 1	4.652	0.0488778	0.296293	1.1
50911	Exosc9	exosome component 9	5.089	0.0403694	0.268749	1.099
70699	Nup205	nucleoporin 205	7.786	0.0143432	0.161704	0.91
66274	Lyrm9	LYR motif containing 9	4.907	0.0437712	0.280138	0.91
117591	Slc2a9	solute carrier family 2 (facilitated glucose transporter), member 9	4.472	0.0140621	0.160716	0.91
114874	Ddhd1	DDHD domain containing 1	4.729	0.00997845	0.134789	0.91
18000	2013-09-02	septin 2	8.192	0.0180478	0.181336	1.099
269113	Nup54	nucleoporin 54	5.187	0.0148887	0.164289	0.91
68776	Taf11	TAF11 RNA polymerase II, TATA box binding protein (TBP)-associated factor	4.766	0.0255767	0.216604	1.099
14151	Fech	ferrochelatase	5.634	0.0378081	0.261952	0.91
16593	Klc1	kinesin light chain 1	7.253	0.00464991	0.0920313	0.91
320299	Iqcb1	IQ calmodulin-binding motif containing 1	4.32	0.0347205	0.251557	1.098
67554	Slc25a30	solute carrier family 25, member 30	5.624	0.0377031	0.261614	0.91
74126	Syvn1	synovial apoptosis inhibitor 1, synoviolin	6.012	0.0368067	0.258559	1.098
15254	Hint1	histidine triad nucleotide binding protein 1	7.696	0.0210557	0.19472	1.098
21753	Tes	testis derived transcript	7.985	0.00999702	0.134789	0.91
23885	Gmcl1	germ cell-less homolog 1 (Drosophila)	5.658	0.0266233	0.221177	1.098
268281	Shprh	SNF2 histone linker PHD RING helicase	6.448	0.0394829	0.266455	0.911
66152	Uqcr10	ubiquinol-cytochrome c reductase, complex III subunit X	6.359	0.0438187	0.280192	1.098
216516	Ccdc157	coiled-coil domain containing 157	4.279	0.042731	0.277061	1.098
268470	Ube2z	ubiquitin-conjugating enzyme E2Z (putative)	7.407	0.0226789	0.203842	1.098
66921	Prpf38b	PRP38 pre-mRNA processing factor 38 (yeast) domain containing B	7.383	0.0201321	0.19075	0.911
224481	Tfb1m	transcription factor B1, mitochondrial	3.812	0.0405536	0.269486	1.098
14827	Pdia3	protein disulfide isomerase associated 3	8.641	0.0175592	0.178516	1.098
13135	Dad1	defender against cell death 1	6.788	0.0153048	0.166668	1.098
70356	St13	suppression of tumorigenicity 13	8.174	0.0094857	0.131933	0.911
76308	Rab1b	RAB1B, member RAS oncogene family	7.313	0.00583073	0.103237	1.098
108911	Rcc2	regulator of chromosome condensation 2	8.545	0.0164225	0.17176	0.911
77827	Krba1	KRAB-A domain containing 1	5.038	0.0498802	0.29973	0.911
433771	Minos1	mitochondrial inner membrane organizing system 1	6.591	0.0134355	0.156861	1.097
101706	Numa1	nuclear mitotic apparatus protein 1	8.422	0.0472701	0.291355	0.912
70257	2010107E04Rik	RIKEN cDNA 2010107E04 gene	5.762	0.0359344	0.255707	1.097
27081	Zfp275	zinc finger protein 275	6.43	0.0228006	0.203842	0.912
208968	Zfp280c	zinc finger protein 280C	5.502	0.0367355	0.25835	0.912
68291	Mto1	mitochondrial translation optimization 1 homolog (S. cerevisiae)	4.672	0.00780912	0.120809	1.097
16428	Itk	IL2 inducible T cell kinase	9.156	0.032938	0.244432	0.912
69684	Aarsd1	alanyl-tRNA synthetase domain containing 1	5.778	0.0240538	0.210332	1.096
18034	Nfkb2	nuclear factor of kappa light polypeptide gene enhancer in B cells 2, p49/p100	7.648	0.0452882	0.285057	1.096
21343	Taf6	TAF6 RNA polymerase II, TATA box binding protein (TBP)-associated factor	6.092	0.0119593	0.148176	0.912
380916	Lrch1	leucine-rich repeats and calponin homology (CH) domain containing 1	5.736	0.0107342	0.13964	0.912
57837	Eral1	Era (G-protein)-like 1 (E. coli)	4.914	0.0179606	0.181336	1.096
56488	Nxt1	NTF2-related export protein 1	5.08	0.0194353	0.188492	1.096
93790	Nipa2	non imprinted in Prader-Willi/Angelman syndrome 2 homolog (human)	4.806	0.0376754	0.261567	0.912
20643	Snrpe	small nuclear ribonucleoprotein E	5.536	0.0271309	0.223592	1.096
66661	Srp72	signal recognition particle 72	8.706	0.00399206	0.0874673	0.913
210925	Ints9	integrator complex subunit 9	5.915	0.0317545	0.24028	0.913
22196	Ube2i	ubiquitin-conjugating enzyme E2I	4.997	0.0268581	0.222526	0.913
53605	Nap1l1	nucleosome assembly protein 1-like 1	7.361	0.0189821	0.186368	0.913
320376	Bcorl1	BCL6 co-repressor-like 1	5.251	0.0152163	0.166432	0.913
214895	Lman2l	lectin, mannose-binding 2-like	4.356	0.0177908	0.18006	0.913
67736	Ccdc130	coiled-coil domain containing 130	3.793	0.0227318	0.203842	0.913
57441	Gmnn	geminin	5.73	0.0244701	0.212709	1.095
244219	Zfp668	zinc finger protein 668	4.762	0.0108762	0.140532	1.095
16155	Il10rb	interleukin 10 receptor, beta	5.59	0.0154864	0.167512	0.913
77683	Ehmt1	euchromatic histone methyltransferase 1	6.503	0.0236862	0.207841	0.913
67064	Chmp1b	charged multivesicular body protein 1B	6.302	0.0370656	0.259194	1.095
67456	Ergic2	ERGIC and golgi 2	5.815	0.0187062	0.185296	0.913
56357	Ivd	isovaleryl coenzyme A dehydrogenase	5.685	0.0122628	0.149858	0.913
68475	Ssna1	Sjogren's syndrome nuclear autoantigen 1	5.717	0.0390722	0.265675	1.095
109242	Kif24	kinesin family member 24	4.967	0.0288164	0.229007	1.094
20813	Srp14	signal recognition particle 14	6.603	0.0407853	0.27041	1.094
72022	Slc35f2	solute carrier family 35, member F2	4.471	0.032953	0.244432	0.914
72042	Cotl1	coactosin-like 1 (Dictyostelium)	9.067	0.0429812	0.277449	1.094
66343	Tmem177	transmembrane protein 177	3.207	0.0499029	0.29973	0.914
22225	Usp5	ubiquitin specific peptidase 5 (isopeptidase T)	7.206	0.0362794	0.257122	0.914
225887	Ndufs8	NADH dehydrogenase (ubiquinone) Fe-S protein 8	5.855	0.0110053	0.141761	1.094
72736	Tmx1	thioredoxin-related transmembrane protein 1	6.136	0.0365886	0.258337	0.914
66374	2310011J03Rik	RIKEN cDNA 2310011J03 gene	5.088	0.032107	0.242045	1.094
272551	Gins2	GINS complex subunit 2 (Psf2 homolog)	5.184	0.0484205	0.29509	1.094
228880	Zmynd8	zinc finger, MYND-type containing 8	7.49	0.0182973	0.183096	0.915
70297	Gcc2	GRIP and coiled-coil domain containing 2	5.828	0.039197	0.265675	1.093
228960	Stx16	syntaxin 16	7.134	0.0291938	0.229929	0.915
56275	Rbm14	RNA binding motif protein 14	6.542	0.0281877	0.227097	0.915
56459	Sae1	SUMO1 activating enzyme subunit 1	7.47	0.0307029	0.236425	1.093
70567	Fra10ac1	FRA10AC1 homolog (human)	4.654	0.00885366	0.12807	0.915
22758	Zscan12	zinc finger and SCAN domain containing 12	4.993	0.0228582	0.203842	0.915
68948	Fam216a	family with sequence similarity 216, member A	5.126	0.0373313	0.260313	0.915
229004	Gmeb2	glucocorticoid modulatory element binding protein 2	5.989	0.0324922	0.242893	0.915
13852	Stx2	syntaxin 2	4.149	0.0434959	0.2788	0.915
208043	Setd1b	SET domain containing 1B	5.72	0.033531	0.246375	1.092
170756	Slc24a6	solute carrier family 24 (sodium/potassium/calcium exchanger), member 6	3.577	0.0294133	0.230954	0.916
67268	Myl12a	myosin, light chain 12A, regulatory, non-sarcomeric	6.646	0.0142316	0.161615	1.092
72503	2610507B11Rik	RIKEN cDNA 2610507B11 gene	8.415	0.0195452	0.18872	0.916
269033	4930503L19Rik	RIKEN cDNA 4930503L19 gene	5.173	0.00690416	0.113573	0.916
234730	Fuk	fucokinase	4.598	0.0404824	0.269214	1.091
17535	Mre11a	meiotic recombination 11 homolog A (S. cerevisiae)	6.504	0.0426268	0.276686	1.091
16650	Kpna6	karyopherin (importin) alpha 6	6.645	0.0173799	0.177659	0.916
215418	Csrnp1	cysteine-serine-rich nuclear protein 1	6.998	0.0266135	0.221177	1.091
74467	Pus10	pseudouridylate synthase 10	5.754	0.00906529	0.129479	1.091
21749	Terf1	telomeric repeat binding factor 1	5.026	0.0408218	0.27041	0.917
20740	Sptan1	spectrin alpha, non-erythrocytic 1	8.65	0.0324389	0.242862	0.917
16922	Phyh	phytanoyl-CoA hydroxylase	4.009	0.0292091	0.229929	0.917
80748	BC004004	cDNA sequence BC004004	5.939	0.00582216	0.103237	1.09
234959	Med17	mediator complex subunit 17	6.248	0.0418694	0.27434	0.917
14791	Emg1	EMG1 nucleolar protein homolog (S. cerevisiae)	6.653	0.0341021	0.248843	1.09
56258	Hnrnph2	heterogeneous nuclear ribonucleoprotein H2	5.999	0.0174591	0.178003	1.09
235293	Sc5d	sterol-C5-desaturase (fungal ERG3, delta-5-desaturase) homolog (S. cerevisae)	6.399	0.0233598	0.206139	1.09
13436	Dnmt3b	DNA methyltransferase 3B	3.714	0.0341957	0.249349	0.918
18037	Nfkbie	nuclear factor of kappa light polypeptide gene enhancer in B cells inhibitor, epsilon	5.075	0.00670497	0.111176	1.089
231600	Chfr	checkpoint with forkhead and ring finger domains	6.418	0.007206	0.116087	0.918
74178	Stk40	serine/threonine kinase 40	6.954	0.0319387	0.240922	1.089
272589	Tbcel	tubulin folding cofactor E-like	6.372	0.028324	0.227706	0.919
57376	Smarce1	SWI/SNF related, matrix associated, actin dependent regulator of chromatin, subfamily e, member 1	4.615	0.00698746	0.11449	0.919
77038	Arfgap2	ADP-ribosylation factor GTPase activating protein 2	6.289	0.0418267	0.27434	1.088
18103	Nme2	NME/NM23 nucleoside diphosphate kinase 2	6.54	0.0460835	0.287608	1.088
68981	Snrpa1	small nuclear ribonucleoprotein polypeptide A'	6.491	0.0103878	0.137209	1.088
101685	Spty2d1	SPT2, Suppressor of Ty, domain containing 1 (S. cerevisiae)	5.798	0.0468129	0.290692	1.088
66656	Eef1d	eukaryotic translation elongation factor 1 delta (guanine nucleotide exchange protein)	7.49	0.0189074	0.185928	1.088
170718	Idh3b	isocitrate dehydrogenase 3 (NAD+) beta	7.566	0.0311576	0.238054	0.919
67785	Zmym4	zinc finger, MYM-type 4	6.301	0.0243159	0.211728	0.919
70750	Kdsr	3-ketodihydrosphingosine reductase	4.91	0.0486382	0.295857	0.919
606496	Gsk3a	glycogen synthase kinase 3 alpha	6.108	0.0170552	0.175319	0.92
72050	Kdelc1	KDEL (Lys-Asp-Glu-Leu) containing 1	5.071	0.0245447	0.212791	1.087
242521	Klhl9	kelch-like 9	6.864	0.0137998	0.159406	1.087
384009	Glipr2	GLI pathogenesis-related 2	9.14	0.0246823	0.212985	1.087
235606	Apeh	acylpeptide hydrolase	6.429	0.0265789	0.221177	1.087
20641	Snrpd1	small nuclear ribonucleoprotein D1	5.759	0.0380754	0.262184	1.087
[truncated: 81 more rows]
