# Supplementary material for: Transcriptomic-Wide Discovery of Direct and Indirect HuR RNA Targets in Activated CD4+ T Cells
Source: PLoS One. 2015 Jul 10;10(7):e0129321. doi: 10.1371/journal.pone.0129321 (PMC4498740; doi:10.1371/journal.pone.0129321)
Supplement: S2 Table — (XLSX) [file pone.0129321.s004.xlsx]

## Sheet: RIPunionUPDATED.paper
Entrez Gene Symbol	hits	FDR	Fold Change	Type			Input	Input Type	MGI Gene/Marker ID	MGI Symbol	Name	Feature Type	Chr	Strand	Start	End	Ensembl ID
9130011E15Rik	3	0	397	Overlapping			9130011E15Rik	current symbol	MGI:1918867	9130011E15Rik	RIKEN cDNA 9130011E15 gene	protein coding gene	19	-	45818144	45998488	ENSMUSG00000039901
9630014M24Rik	2	2.582e-127	394.7	Overlapping			9630014M24Rik	current symbol	MGI:3588234	9630014M24Rik	RIKEN cDNA 9630014M24 gene	unclassified gene	18	+	38601534	38645922	ENSMUSG00000073576
AA387200	2	0	142.3	NearestStart			AA387200	current symbol	MGI:3034170	AA387200	expressed sequence AA387200	unclassified gene	2	-	152074855	152076808	ENSMUSG00000085946
Abcc2	2	0	389.7	NearestStart			Abcc2	current symbol	MGI:1352447	Abcc2	ATP-binding cassette, sub-family C (CFTR/MRP), member 2	protein coding gene	19	+	43782192	43837951	ENSMUSG00000025194
Ablim3	2	2.498e-122	386	NearestStart			Ablim3	current symbol	MGI:2442582	Ablim3	actin binding LIM protein family, member 3	protein coding gene	18	-	61799395	61911852	ENSMUSG00000032735
AC169129.1	3	0	47.6	Overlapping			AC169129.1		No associated gene
Adam29	6	0	82.22	NearestStart			Adam29	current symbol	MGI:2676326	Adam29	a disintegrin and metallopeptidase domain 29	protein coding gene	8	-	55870912	55906948	ENSMUSG00000046258
Adipor2	2	0	714.2	NearestStart			Adipor2	current symbol	MGI:93830	Adipor2	adiponectin receptor 2	protein coding gene	6	-	119353150	119417483	ENSMUSG00000030168
Afap1l1	4	1.079e-122	65.75	Overlapping			Afap1l1	rat synonym	MGI:1334416	Grpel2	GrpE-like 2, mitochondrial	protein coding gene	18	-	61712440	61726331	ENSMUSG00000024580
							Afap1l1	current symbol	MGI:2147199	Afap1l1	actin filament associated protein 1-like 1	protein coding gene	18	-	61730261	61786702	ENSMUSG00000033032
Atp2b4	3	0	356.5	NearestStart			Atp2b4	current symbol	MGI:88111	Atp2b4	ATPase, Ca++ transporting, plasma membrane 4	protein coding gene	1	-	133702678	133801041	ENSMUSG00000026463
C330013F16Rik	2	0	361	Overlapping			C330013F16Rik	current symbol	MGI:1925776	C330013F16Rik	RIKEN cDNA C330013F16 gene	unclassified non-coding RNA gene	X	-	139240226	139357738	ENSMUSG00000086807
Camk4	2	3.785e-125	637	Overlapping			Camk4	current symbol	MGI:88258	Camk4	calcium/calmodulin-dependent protein kinase IV	protein coding gene	18	+	32939041	33195767	ENSMUSG00000038128
Cd47	5	0	51.08	Overlapping			Cd47	current symbol	MGI:96617	Cd47	CD47 antigen (Rh-related antigen, integrin-associated signal transducer)	protein coding gene	16	+	49855618	49915010	ENSMUSG00000079488
							Cd47	current symbol	MGI:96617	Cd47	CD47 antigen (Rh-related antigen, integrin-associated signal transducer)	protein coding gene	16	+	49855618	49915010	ENSMUSG00000055447
Cdh13	4	0	154	NearestStart			Cdh13	current symbol	MGI:99551	Cdh13	cadherin 13	protein coding gene	8	+	118283733	119324921	ENSMUSG00000031841
Cdo1	2	2.793e-127	106.7	NearestStart			Cdo1	current symbol	MGI:105925	Cdo1	cysteine dioxygenase 1, cytosolic	protein coding gene	18	-	46713205	46728342	ENSMUSG00000033022
Cep192	3	1.633e-128	318	Overlapping			Cep192	current symbol	MGI:1918049	Cep192	centrosomal protein 192	protein coding gene	18	+	67800107	67885168	ENSMUSG00000024542
Clrn1	2	0	442.6	NearestStart			Clrn1	current symbol	MGI:2388124	Clrn1	clarin 1	protein coding gene	3	-	58844028	58885340	ENSMUSG00000043850
Cpne6	6	0	115.9	NearestStart			Cpne6	current symbol	MGI:1334445	Cpne6	copine VI	protein coding gene	14	+	55510445	55517431	ENSMUSG00000022212
Ctdspl2	2	0	19.68	Overlapping			Ctdspl2	current symbol	MGI:1196405	Ctdspl2	CTD (carboxy-terminal domain, RNA polymerase II, polypeptide A) small phosphatase like 2	protein coding gene	2	+	121956001	122013642	ENSMUSG00000033411
Disp1	3	0	42.42	NearestStart			Disp1	synonym	MGI:1353645	Prss30	protease, serine, 30	protein coding gene	17	-	23972126	23975230	ENSMUSG00000024124
							Disp1	current symbol	MGI:1916147	Disp1	dispatched homolog 1 (Drosophila)	protein coding gene	1	-	183086264	183221529	ENSMUSG00000030768
Dram2	3	0	190.9	Overlapping			Dram2	current symbol	MGI:1914421	Dram2	DNA-damage regulated autophagy modulator 2	protein coding gene	3	+	106547693	106574845	ENSMUSG00000027900
Dtnbp1	2	0	25.2	NearestStart			Dtnbp1	current symbol	MGI:2137586	Dtnbp1	dystrobrevin binding protein 1	protein coding gene	13	-	44922079	45002096	ENSMUSG00000057531
Ebf2	4	0	168	Overlapping			Ebf2	current symbol	MGI:894332	Ebf2	early B cell factor 2	protein coding gene	14	+	67233292	67430918	ENSMUSG00000022053
Elavl1	6	0	158.5	Overlapping			Elavl1	current symbol	MGI:1100851	Elavl1	ELAV (embryonic lethal, abnormal vision)-like 1 (Hu antigen R)	protein coding gene	8	-	4284782	4325100	ENSMUSG00000040028
Espl1	6	0	202.3	Overlapping			Espl1	current symbol	MGI:2146156	Espl1	extra spindle pole bodies 1 (S. cerevisiae)	protein coding gene	15	+	102296293	102324356	ENSMUSG00000058290
Exoc2	2	0	308.6	Overlapping			Exoc2	current symbol	MGI:1913732	Exoc2	exocyst complex component 2	protein coding gene	13	-	30813919	30950298	ENSMUSG00000021357
Fam107b	5	0	61.83	Overlapping			Fam107b	current symbol	MGI:1913790	Fam107b	family with sequence similarity 107, member B	protein coding gene	2	+	3613758	3782142	ENSMUSG00000026655
Fam174a	4	0	168.7	NearestStart			Fam174a	current symbol	MGI:1914948	Fam174a	family with sequence similarity 174, member A	protein coding gene	1	+	95313628	95335284	ENSMUSG00000051185
Fam199x	2	0	284.8	Overlapping			Fam199x	current symbol	MGI:2384304	Fam199x	family with sequence similarity 199, X-linked	protein coding gene	X	+	137049594	137082503	ENSMUSG00000042595
Gm12596	3	0	316.4	NearestStart			Gm12596	current symbol	MGI:3649247	Gm12596	predicted gene 12596	lincRNA gene	4	+	59260051	59263269	ENSMUSG00000086952
Gm13256	5	0	47.68	NearestStart			Gm13256	current symbol	MGI:3651464	Gm13256	predicted gene 13256	unclassified gene	2	+	9877256	9878869	ENSMUSG00000086618
Gm13391	3	0	295.9	NearestStart			Gm13391	current symbol	MGI:3651526	Gm13391	predicted gene 13391	lincRNA gene	2	+	6472000	6478619	ENSMUSG00000086109
Gm13400	3	0	77	NearestStart			Gm13400	current symbol	MGI:3649558	Gm13400	predicted gene 13400	pseudogene	2	-	30923978	30924357	ENSMUSG00000084143
Gm15155	4	0	83.67	Overlapping			Gm15155	current symbol	MGI:3642241	Gm15155	predicted gene 15155	protein coding gene	X	+	155624741	156345887	ENSMUSG00000055109
Gm22628	2	0	21.75	NearestStart			Gm22628	current symbol	MGI:5452405	Gm22628	predicted gene, 22628	snRNA gene	13	-	16041046	16041152	ENSMUSG00000095584
Gm22983	2	0	402.9	NearestStart			Gm22983	current symbol	MGI:5452760	Gm22983	predicted gene, 22983	snRNA gene	4	-	124335578	124335681	ENSMUSG00000088933
Gm23404	8	0	125.1	NearestStart			Gm23404	current symbol	MGI:5453181	Gm23404	predicted gene, 23404	snoRNA gene	X	-	156455999	156456095	ENSMUSG00000064477
Gm24179	4	0	349.6	NearestStart			Gm24179	current symbol	MGI:5453956	Gm24179	predicted gene, 24179	snoRNA gene	10	-	126840375	126840501	ENSMUSG00000089550
Gm24539	3	0	27.05	NearestStart			Gm24539	current symbol	MGI:5454316	Gm24539	predicted gene, 24539	snoRNA gene	13	+	62136930	62137062	ENSMUSG00000093874
Gm25130	2	0	78.14	NearestStart			Gm25130	current symbol	MGI:5454907	Gm25130	predicted gene, 25130	snRNA gene	14	-	99360672	99360827	ENSMUSG00000064584
Gm25947	3	0	252.5	NearestStart			Gm25947	current symbol	MGI:5455724	Gm25947	predicted gene, 25947	miRNA gene	7	+	26531184	26531293	ENSMUSG00000094866
Gm25972	3	0	85.37	NearestStart			Gm25972	current symbol	MGI:5455749	Gm25972	predicted gene, 25972	miRNA gene	2	+	84150055	84150155	ENSMUSG00000093115
Gm26333	2	0	360.8	NearestStart			Gm26333	current symbol	MGI:5456110	Gm26333	predicted gene, 26333	miRNA gene	7	-	17536977	17537086	ENSMUSG00000096093
Gm5072	3	0	65.67	NearestStart			Gm5072	current symbol	MGI:3643982	Gm5072	predicted gene 5072	protein coding gene	X	+	91392500	91393534	ENSMUSG00000094861
Gm5507	2	3.093e-119	117.3	NearestStart			Gm5507	current symbol	MGI:3648656	Gm5507	predicted gene 5507	pseudogene	18	+	53984321	53985328	ENSMUSG00000069376
Gm8914	2	0	157.2	NearestStart			Gm8914	current symbol	MGI:3646464	Gm8914	predicted gene 8914	protein coding gene	X	+	91480126	91481160	ENSMUSG00000096072
Golga1	2	0	151.2	NearestStart			Golga1	current symbol	MGI:1924149	Golga1	golgi autoantigen, golgin subfamily a, 1	protein coding gene	2	-	39016261	39065541	ENSMUSG00000026754
Grpel2	3	5.134e-123	49.5	NearestStart			Grpel2	current symbol	MGI:1334416	Grpel2	GrpE-like 2, mitochondrial	protein coding gene	18	-	61712440	61726331	ENSMUSG00000024580
Hck	2	0	56.55	NearestStart			Hck	current symbol	MGI:96052	Hck	hemopoietic cell kinase	protein coding gene	2	+	153108468	153151441	ENSMUSG00000003283
Hrasls5	3	0	85.69	NearestStart			Hrasls5	current symbol	MGI:1913977	Hrasls5	HRAS-like suppressor family, member 5	protein coding gene	19	+	7612541	7639642	ENSMUSG00000024973
Kcnb1	5	0	267.2	Overlapping			Kcnb1	current symbol	MGI:96666	Kcnb1	potassium voltage gated channel, Shab-related subfamily, member 1	protein coding gene	2	-	167103378	167190155	ENSMUSG00000050556
Kcnh5	2	0	351.5	NearestStart			Kcnh5	current symbol	MGI:3584508	Kcnh5	potassium voltage-gated channel, subfamily H (eag-related), member 5	protein coding gene	12	-	74897217	75177332	ENSMUSG00000034402
Kcnt2	3	0	212.6	NearestStart			Kcnt2	current symbol	MGI:3036273	Kcnt2	potassium channel, subfamily T, member 2	protein coding gene	1	+	140246216	140612063	ENSMUSG00000052726
Kctd21	2	0	77.96	NearestStart			Kctd21	current symbol	MGI:3643121	Kctd21	potassium channel tetramerisation domain containing 21	protein coding gene	7	+	97332327	97350213	ENSMUSG00000044952
Mapk14	3	0	477.4	NearestStart			Mapk14	current symbol	MGI:1346865	Mapk14	mitogen-activated protein kinase 14	protein coding gene	17	+	28691342	28748404	ENSMUSG00000053436
Mbnl1	6	0	235.3	NearestStart			Mbnl1	current symbol	MGI:1928482	Mbnl1	muscleblind-like 1 (Drosophila)	protein coding gene	3	+	60501252	60629748	ENSMUSG00000027763
Mettl13	2	0	244.4	NearestStart			Mettl13	current symbol	MGI:1918699	Mettl13	methyltransferase like 13	protein coding gene	1	-	162532127	162548551	ENSMUSG00000026694
Mex3b	3	0	80.42	NearestStart			Mex3b	current symbol	MGI:1918252	Mex3b	mex3 homolog B (C. elegans)	protein coding gene	7	+	82867333	82871563	ENSMUSG00000057706
Mib1	2	2.946e-128	239	Overlapping			Mib1	current symbol	MGI:2443157	Mib1	mindbomb homolog 1 (Drosophila)	protein coding gene	18	+	10725548	10818704	ENSMUSG00000024294
Mir1956	2	0	109.3	NearestStart			Mir1956	current symbol	MGI:3837040	Mir1956	microRNA 1956	miRNA gene	3	+	138526421	138526485	ENSMUSG00000088373
Mrgprd	5	0	138	NearestStart			Mrgprd	current symbol	MGI:3033142	Mrgprd	MAS-related GPR, member D	protein coding gene	7	+	145314835	145324059	ENSMUSG00000051207
Ndst1	2	7.503e-126	Inf	NearestStart			Ndst1	current symbol	MGI:104719	Ndst1	N-deacetylase/N-sulfotransferase (heparan glucosaminyl) 1	protein coding gene	18	-	60685978	60713389	ENSMUSG00000054008
Ndufa4l2	3	0	190.8	NearestStart			Ndufa4l2	current symbol	MGI:3039567	Ndufa4l2	NADH dehydrogenase (ubiquinone) 1 alpha subcomplex, 4-like 2	protein coding gene	10	+	127514939	127517152	ENSMUSG00000040280
Nfe2l3	2	0	509.7	NearestStart			Nfe2l3	current symbol	MGI:1339958	Nfe2l3	nuclear factor, erythroid derived 2, like 3	protein coding gene	6	+	51432670	51458768	ENSMUSG00000029832
Nrn1	2	0	362.5	NearestStart			Nrn1	current symbol	MGI:1915654	Nrn1	neuritin 1	protein coding gene	13	-	36725625	36734477	ENSMUSG00000039114
Nup210l	3	0	275.8	Overlapping			Nup210l	current symbol	MGI:1924845	Nup210l	nucleoporin 210-like	protein coding gene	3	+	90104132	90212017	ENSMUSG00000027939
Odf2	5	0	148.7	Overlapping			Odf2	human synonym	MGI:97424	Odf1	outer dense fiber of sperm tails 1	protein coding gene	15	+	38219203	38226735	ENSMUSG00000061923
							Odf2	current symbol	MGI:1098824	Odf2	outer dense fiber of sperm tails 2	protein coding gene	2	+	29889221	29931746	ENSMUSG00000026790
Olfr1445	3	0	464	NearestStart			Olfr1445	current symbol	MGI:3031279	Olfr1445	olfactory receptor 1445	protein coding gene	19	+	12883883	12884827	ENSMUSG00000045126
Pola1	4	0	186.9	Overlapping			Pola1	current symbol	MGI:99660	Pola1	polymerase (DNA directed), alpha 1	protein coding gene	X	-	93304767	93632155	ENSMUSG00000006678
Pold3	2	0	152.6	NearestStart			Pold3	current symbol	MGI:1915217	Pold3	polymerase (DNA-directed), delta 3, accessory subunit	protein coding gene	7	-	100082111	100121565	ENSMUSG00000030726
Prr3	3	0	75.88	Overlapping			Prr3	current symbol	MGI:1922460	Prr3	proline-rich polypeptide 3	protein coding gene	17	-	35972541	35980236	ENSMUSG00000038500
							Prr3	human synonym	MGI:1930171	Pvrl3	poliovirus receptor-related 3	protein coding gene	16	-	46387706	46498525	ENSMUSG00000022656
Pstpip2	4	1.93e-128	338	Overlapping			Pstpip2	current symbol	MGI:1335088	Pstpip2	proline-serine-threonine phosphatase-interacting protein 2	protein coding gene	18	+	77794545	77882007	ENSMUSG00000025429
Rock1	2	4.365e-124	84	Overlapping			Rock1	current symbol	MGI:107927	Rock1	Rho-associated coiled-coil containing protein kinase 1	protein coding gene	18	-	10064401	10181792	ENSMUSG00000024290
RP23-331E4.1	4	0	281.3	NearestStart			RP23-331E4.1		No associated gene
Rps2-ps6	4	0	12.59	NearestStart			Rps2-ps6	current symbol	MGI:3644876	Rps2-ps6	ribosomal protein S2, pseudogene 6	pseudogene	14	-	76236688	76237353	ENSMUSG00000095427
Shoc2	8	0	154.7	Overlapping			Shoc2	current symbol	MGI:1927197	Shoc2	soc-2 (suppressor of clear) homolog (C. elegans)	protein coding gene	19	+	53944306	54033268	ENSMUSG00000024976
Slc8a3	3	0	281.4	Overlapping			Slc8a3	current symbol	MGI:107976	Slc8a3	solute carrier family 8 (sodium/calcium exchanger), member 3	protein coding gene	12	-	81197915	81333180	ENSMUSG00000079055
Srxn1	3	0	171.4	NearestStart			Srxn1	current symbol	MGI:104971	Srxn1	sulfiredoxin 1 homolog (S. cerevisiae)	protein coding gene	2	+	152105516	152111376	ENSMUSG00000032802
Sycp1	7	0	157.8	Overlapping			Sycp1	current symbol	MGI:105931	Sycp1	synaptonemal complex protein 1	protein coding gene	3	-	102818499	102936100	ENSMUSG00000027855
Tbl1xr1	4	0	169.9	NearestStart			Tbl1xr1	current symbol	MGI:2441730	Tbl1xr1	transducin (beta)-like 1X-linked receptor 1	protein coding gene	3	+	22076652	22216594	ENSMUSG00000027630
Tcp11l1	2	0	146.3	NearestStart			Tcp11l1	current symbol	MGI:2444263	Tcp11l1	t-complex 11 like 1	protein coding gene	2	-	104657288	104712169	ENSMUSG00000027175
Tcp11l2	3	0	237.7	NearestStart			Tcp11l2	current symbol	MGI:2444679	Tcp11l2	t-complex 11 (mouse) like 2	protein coding gene	10	+	84576626	84614359	ENSMUSG00000020034
Tfdp1	4	0	69.68	Overlapping			Tfdp1	current symbol	MGI:101934	Tfdp1	transcription factor Dp 1	protein coding gene	8	+	13339674	13377702	ENSMUSG00000038482
Tmx1	2	0	52	NearestStart			Tmx1	current symbol	MGI:1919986	Tmx1	thioredoxin-related transmembrane protein 1	protein coding gene	12	+	70453095	70468040	ENSMUSG00000021072
Tmx3	3	2.582e-127	122	NearestStart			Tmx3	current symbol	MGI:2442418	Tmx3	thioredoxin-related transmembrane protein 3	protein coding gene	18	+	90510154	90543267	ENSMUSG00000024614
Tram1	6	0	157.2	NearestStart			Tram1	synonym	MGI:1276535	Ncoa3	nuclear receptor coactivator 3	protein coding gene	2	+	165992636	166071470	ENSMUSG00000027678
							Tram1	current symbol	MGI:1919515	Tram1	translocating chain-associating membrane protein 1	protein coding gene	1	-	13564702	13589864	ENSMUSG00000025935
Ttc7b	5	0	500	NearestStart			Ttc7b	current symbol	MGI:2144724	Ttc7b	tetratricopeptide repeat domain 7B	protein coding gene	12	-	100300771	100520822	ENSMUSG00000033530
Wac	2	1.079e-122	262	Overlapping			Wac	current symbol	MGI:2387357	Wac	WW domain containing adaptor with coiled-coil	protein coding gene	18	+	7868832	7973547	ENSMUSG00000024283
Wfdc8	3	0	92.04	Overlapping			Wfdc8	rat synonym	MGI:1922776	Eppin	epididymal peptidase inhibitor	protein coding gene	2	-	164588343	164593594	ENSMUSG00000017733
							Wfdc8	current symbol	MGI:2685552	Wfdc8	WAP four-disulfide core domain 8	protein coding gene	2	-	164596458	164613626	ENSMUSG00000070533
Wnt16	3	0	368	NearestStart			Wnt16	current symbol	MGI:2136018	Wnt16	wingless-related MMTV integration site 16	protein coding gene	6	+	22288227	22298522	ENSMUSG00000029671
Zc3h7a	2	0	30.57	Overlapping			Zc3h7a	current symbol	MGI:2445044	Zc3h7a	zinc finger CCCH type containing 7 A	protein coding gene	16	-	11136592	11176393	ENSMUSG00000037965
Zfhx3	2	0	251.4	NearestStart			Zfhx3	current symbol	MGI:99948	Zfhx3	zinc finger homeobox 3	protein coding gene	8	+	108714644	108961636	ENSMUSG00000038872
Zfy1	27	8.705e-10	4	NearestStart			Zfy1	current symbol	MGI:99212	Zfy1	zinc finger protein 1, Y linked	protein coding gene	Y	-	725207	797409	ENSMUSG00000053211
Zmat2	2	1.677e-129	293	NearestStart			Zmat2	current symbol	MGI:1913742	Zmat2	zinc finger, matrin type 2	protein coding gene	18	+	36793923	36799660	ENSMUSG00000001383
							Zmat2	rat synonym	MGI:1918041	Hars2	histidyl-tRNA synthetase 2, mitochondrial (putative)	protein coding gene	18	+	36783008	36792562	ENSMUSG00000019143
4930505M18Rik	1	0	1652	NearestStart			4930505M18Rik	current symbol	MGI:1914891	4930505M18Rik	RIKEN cDNA 4930505M18 gene	unclassified gene	7	+	37669799	37672228	ENSMUSG00000093540
9630033F20Rik	1	0	315.8	Overlapping			9630033F20Rik	current symbol	MGI:2442752	9630033F20Rik	RIKEN cDNA 9630033F20 gene	protein coding gene	6	-	127085116	127109550	ENSMUSG00000038028
Adam12	1	0	299.7	Overlapping			Adam12	current symbol	MGI:105378	Adam12	a disintegrin and metallopeptidase domain 12 (meltrin alpha)	protein coding gene	7	-	133883199	134232146	ENSMUSG00000054555
Adh7	1	0	273.2	NearestStart			Adh7	current symbol	MGI:87926	Adh7	alcohol dehydrogenase 7 (class IV), mu or sigma polypeptide	protein coding gene	3	+	138217773	138232042	ENSMUSG00000055301
Atxn1	1	0	495.5	Overlapping			Atxn1	current symbol	MGI:104783	Atxn1	ataxin 1	protein coding gene	13	-	45549758	45964991	ENSMUSG00000046876
BC021614	1	1.141e-139	25.25	NearestStart			BC021614	current symbol	MGI:2385078	BC021614	cDNA sequence BC021614	protein coding gene	19	-	4057478	4059295	ENSMUSG00000058216
Camk1	1	0	185.1	NearestStart			Camk1	current symbol	MGI:1098535	Camk1	calcium/calmodulin-dependent protein kinase I	protein coding gene	6	-	113334124	113343984	ENSMUSG00000030272
							Camk1	rat synonym	MGI:1341265	Camk2d	calcium/calmodulin-dependent protein kinase II, delta	protein coding gene	3	+	126596302	126844913	ENSMUSG00000053819
Ccbe1	1	2.327e-70	Inf	NearestStart			Ccbe1	current symbol	MGI:2445053	Ccbe1	collagen and calcium binding EGF domains 1	protein coding gene	18	-	66045302	66302739	ENSMUSG00000046318
Ccin	2	0	269	NearestStart			Ccin	current symbol	MGI:3045316	Ccin	calicin	protein coding gene	4	+	43983483	43985423	ENSMUSG00000070999
Cdc23	1	2.22e-66	310	Overlapping			Cdc23	current symbol	MGI:1098815	Cdc23	CDC23 cell division cycle 23	protein coding gene	18	-	34630951	34651735	ENSMUSG00000024370
Cdk6	1	0	473	Overlapping			Cdk6	current symbol	MGI:1277162	Cdk6	cyclin-dependent kinase 6	protein coding gene	5	+	3344312	3522225	ENSMUSG00000040274
Cldn25	1	0	346.4	NearestStart			Cldn25	current symbol	MGI:2447860	Cldn25	claudin 25	protein coding gene	16	+	58727910	58734251	ENSMUSG00000022744
							Cldn25	old symbol	MGI:3642767	Cldn21	claudin 21	protein coding gene	9	-	49047676	49048267
Dag1	2	0	193.3	NearestStart			Dag1	current symbol	MGI:101864	Dag1	dystroglycan 1	protein coding gene	9	-	108205958	108263736	ENSMUSG00000039952
Ddx3y	1	7.323e-09	Inf	Overlapping			Ddx3y	human symbol	MGI:91842	D1Pas1	DNA segment, Chr 1, Pasteur Institute 1	protein coding gene	1	+	186967416	186970627	ENSMUSG00000039224
							Ddx3y	current symbol	MGI:1349406	Ddx3y	DEAD (Asp-Glu-Ala-Asp) box polypeptide 3, Y-linked	protein coding gene	Y	-	1260715	1286613	ENSMUSG00000069045
Dock9	1	0	241.6	NearestStart			Dock9	current symbol	MGI:106321	Dock9	dedicator of cytokinesis 9	protein coding gene	14	-	121542039	121797734	ENSMUSG00000025558
E530001K10Rik	1	0	204.9	Overlapping			E530001K10Rik	current symbol	MGI:3041234	E530001K10Rik	RIKEN cDNA E530001K10 gene	lincRNA gene	2	-	94251879	94264758	ENSMUSG00000075020
Fam133b	1	0	132.7	NearestStart			Fam133b	current symbol	MGI:1915402	Fam133b	family with sequence similarity 133, member B	protein coding gene	5	+	3543844	3569810	ENSMUSG00000058503
Fgf23	3	0	137.3	NearestStart			Fgf23	current symbol	MGI:1891427	Fgf23	fibroblast growth factor 23	protein coding gene	6	+	127072902	127081408	ENSMUSG00000000182
Fntb	1	3.488e-119	217	Overlapping			Fntb	current symbol	MGI:1861305	Fntb	farnesyltransferase, CAAX box, beta	protein coding gene	12	+	76765589	76921412	ENSMUSG00000033373
Foxr1	1	0	267.4	NearestStart			Foxr1	current symbol	MGI:2685961	Foxr1	forkhead box R1	protein coding gene	9	-	44434234	44440868	ENSMUSG00000074397
Glb1	2	0	314.3	NearestStart			Glb1	current symbol	MGI:88151	Glb1	galactosidase, beta 1	protein coding gene	9	+	114401119	114474377	ENSMUSG00000045594
Gm10256	1	0.0206	1.182	NearestStart			Gm10256	current symbol	MGI:3710530	Gm10256	predicted gene 10256	protein coding gene	Y	+	2862156	2873135	ENSMUSG00000095852
Gm1043	1	0	144.7	NearestStart			Gm1043	current symbol	MGI:2685889	Gm1043	predicted gene 1043	protein coding gene	5	+	37185897	37193023	ENSMUSG00000070823
Gm11383	1	0	1377	NearestStart			Gm11383	current symbol	MGI:3649586	Gm11383	predicted gene 11383	pseudogene	13	-	33120516	33121322	ENSMUSG00000082893
Gm13260	1	0	112.8	NearestStart			Gm13260	current symbol	MGI:3650840	Gm13260	predicted gene 13260	pseudogene	2	-	11607414	11608282	ENSMUSG00000082727
Gm13567	1	0	234.4	NearestStart			Gm13567	current symbol	MGI:3649435	Gm13567	predicted gene 13567	pseudogene	2	-	60596048	60596294	ENSMUSG00000083195
Gm14152	2	0	352.5	Overlapping			Gm14152	current symbol	MGI:3702162	Gm14152	predicted gene 14152	lincRNA gene	2	-	151380650	151432402	ENSMUSG00000087495
Gm14720	3	0	106.4	Overlapping			Gm14720	current symbol	MGI:3705282	Gm14720	predicted gene 14720	unclassified gene	X	+	7714333	7722100	ENSMUSG00000086853
Gm22119	6	6.228e-09	4	NearestStart			Gm22119	current symbol	MGI:5451896	Gm22119	predicted gene, 22119	miRNA gene	Y	-	2446010	2446108	ENSMUSG00000093335
Gm22184	1	0	521.7	NearestStart			Gm22184	current symbol	MGI:5451961	Gm22184	predicted gene, 22184	miRNA gene	6	-	86574100	86574161	ENSMUSG00000093162
Gm22346	1	0	984.5	NearestStart			Gm22346	current symbol	MGI:5452123	Gm22346	predicted gene, 22346	miRNA gene	17	-	87184105	87184225	ENSMUSG00000095035
Gm22527	4	1.081e-122	91.5	NearestStart			Gm22527	current symbol	MGI:5452304	Gm22527	predicted gene, 22527	rRNA gene	12	+	25687801	25687906	ENSMUSG00000089441
Gm22673	2	5.108e-123	191.5	NearestStart			Gm22673	current symbol	MGI:5452450	Gm22673	predicted gene, 22673	snoRNA gene	12	+	59672990	59673120	ENSMUSG00000077603
Gm22810	1	0	3360	NearestStart			Gm22810	current symbol	MGI:5452587	Gm22810	predicted gene, 22810	snRNA gene	15	-	24820545	24820702	ENSMUSG00000064675
Gm23261	1	0	547.5	NearestStart			Gm23261	current symbol	MGI:5453038	Gm23261	predicted gene, 23261	snoRNA gene	2	-	151372363	151372498	ENSMUSG00000088941
Gm23551	1	0	67.6	NearestStart			Gm23551	current symbol	MGI:5453328	Gm23551	predicted gene, 23551	miRNA gene	6	-	3051289	3051409	ENSMUSG00000094571
Gm24048	2	0	62.84	NearestStart			Gm24048	current symbol	MGI:5453825	Gm24048	predicted gene, 24048	miRNA gene	3	+	135147408	135147513	ENSMUSG00000076366
Gm24187	1	0	1378	NearestStart			Gm24187	current symbol	MGI:5453964	Gm24187	predicted gene, 24187	miRNA gene	13	-	9834469	9834525	ENSMUSG00000088609
Gm24986	1	7.02e-118	195	NearestStart			Gm24986	current symbol	MGI:5454763	Gm24986	predicted gene, 24986	snoRNA gene	12	+	106221075	106221206	ENSMUSG00000077640
Gm25078	1	0	234	NearestStart			Gm25078	current symbol	MGI:5454855	Gm25078	predicted gene, 25078	snRNA gene	X	-	45795361	45795467	ENSMUSG00000064464
Gm25406	1	0	199.3	NearestStart			Gm25406	current symbol	MGI:5455183	Gm25406	predicted gene, 25406	snoRNA gene	17	+	73193912	73194016	ENSMUSG00000088224
Gm25926	1	1.641e-115	168.7	NearestStart			Gm25926	current symbol	MGI:5455703	Gm25926	predicted gene, 25926	snRNA gene	12	+	77418417	77418576	ENSMUSG00000064833
Gm5699	2	0	264.3	NearestStart			Gm5699	current symbol	MGI:3648192	Gm5699	predicted gene 5699	protein coding gene	1	-	30997867	30999905	ENSMUSG00000087346
Gm6026	2	3.557e-05	8	NearestStart			Gm6026	current symbol	MGI:3779546	Gm6026	predicted gene 6026	protein coding gene	Y	+	2599099	2599434	ENSMUSG00000094881
Gm8865	2	0	199.3	NearestStart			Gm8865	current symbol	MGI:3647567	Gm8865	predicted gene 8865	pseudogene	14	-	54826247	54826676	ENSMUSG00000086420
Gpr65	1	1.341e-106	29.38	NearestStart			Gpr65	current symbol	MGI:108031	Gpr65	G-protein coupled receptor 65	protein coding gene	12	+	98268657	98276632	ENSMUSG00000021886
Kcnab1	1	0	186.5	NearestStart			Kcnab1	current symbol	MGI:109155	Kcnab1	potassium voltage-gated channel, shaker-related subfamily, beta member 1	protein coding gene	3	+	65109384	65378223	ENSMUSG00000027827
Kifc1	1	0	298.5	NearestStart			Kifc1	current symbol	MGI:109596	Kifc1	kinesin family member C1	protein coding gene	17	-	33875666	33890661	ENSMUSG00000079553
							Kifc1	human symbol	MGI:2137414	Kifc5b	kinesin family member C5B	protein coding gene	17	+	26917091	26932579	ENSMUSG00000024301
Lars2	1	0	55.45	NearestStart			Lars2	current symbol	MGI:2142973	Lars2	leucyl-tRNA synthetase, mitochondrial	protein coding gene	9	+	123366940	123462664	ENSMUSG00000035202
Lmtk2	1	0	342.8	Overlapping			Lmtk2	current symbol	MGI:3036247	Lmtk2	lemur tyrosine kinase 2	protein coding gene	5	+	144100436	144188204	ENSMUSG00000038970
Mdfic	1	0	814.5	NearestStart			Mdfic	current symbol	MGI:104611	Mdfic	MyoD family inhibitor domain containing	protein coding gene	6	+	15720661	15802165	ENSMUSG00000041390
Mfsd7c	1	6.927e-128	Inf	NearestStart			Mfsd7c	current symbol	MGI:2384974	Mfsd7c	major facilitator superfamily domain containing 7C	protein coding gene	12	+	85746539	85813585	ENSMUSG00000034258
Mir182	1	0	356.3	NearestStart			Mir182	current symbol	MGI:2676846	Mir182	microRNA 182	miRNA gene	6	-	30165918	30165992	ENSMUSG00000076361
Mir187	1	1.1e-68	404	NearestStart			Mir187	current symbol	MGI:2676851	Mir187	microRNA 187	miRNA gene	18	-	24429110	24429170	ENSMUSG00000065532
Mll1	2	0	414.5	Overlapping			Mll1	old symbol	MGI:96995	Kmt2a	lysine (K)-specific methyltransferase 2A	protein coding gene	9	-	44803355	44881296	ENSMUSG00000002028
Mpp3	1	0	338	NearestStart			Mpp3	current symbol	MGI:1328354	Mpp3	membrane protein, palmitoylated 3 (MAGUK p55 subfamily member 3)	protein coding gene	11	-	101999652	102028461	ENSMUSG00000052373
Myo7b	1	2.672e-71	Inf	Overlapping			Myo7b	current symbol	MGI:107709	Myo7b	myosin VIIB	protein coding gene	18	-	31959234	32036961	ENSMUSG00000024388
Myt1l	1	6.927e-128	Inf	NearestStart			Myt1l	current symbol	MGI:1100511	Myt1l	myelin transcription factor 1-like	protein coding gene	12	+	29528384	29923209	ENSMUSG00000061911
n-R5s1	1	0.008539	1.222	NearestStart			n-R5s1	current symbol	MGI:4421733	n-R5s1	nuclear encoded rRNA 5S 1	rRNA gene	Y	-	991630	991748	ENSMUSG00000075874
Nek9	1	6.319e-120	Inf	NearestStart			Nek9	current symbol	MGI:2387995	Nek9	NIMA (never in mitosis gene a)-related expressed kinase 9	protein coding gene	12	-	85299514	85339362	ENSMUSG00000034290
Nufip1	1	0	297.9	NearestStart			Nufip1	current symbol	MGI:1351474	Nufip1	nuclear fragile X mental retardation protein interacting protein 1	protein coding gene	14	+	76110891	76137379	ENSMUSG00000022009
Olfr1314	2	0	341.8	NearestStart			Olfr1314	current symbol	MGI:3031148	Olfr1314	olfactory receptor 1314	protein coding gene	2	-	112091761	112092699	ENSMUSG00000074945
Omt2b	1	0	14.08	NearestStart			Omt2b	current symbol	MGI:106619	Omt2b	oocyte maturation, beta	protein coding gene	9	+	78328030	78329620	ENSMUSG00000038750
Pcdh19	1	0	489	Overlapping			Pcdh19	human synonym	MGI:1338042	Pcdh10	protocadherin 10	protein coding gene	3	+	45378398	45434566	ENSMUSG00000049100
							Pcdh19	current symbol	MGI:2685563	Pcdh19	protocadherin 19	protein coding gene	X	-	133582876	133688987	ENSMUSG00000051323
Pitpna	1	0	286.4	NearestStart			Pitpna	current symbol	MGI:99887	Pitpna	phosphatidylinositol transfer protein, alpha	protein coding gene	11	+	75588097	75628804	ENSMUSG00000017781
Pou4f3	1	7.361e-62	168.5	NearestStart			Pou4f3	current symbol	MGI:102523	Pou4f3	POU domain, class 4, transcription factor 3	protein coding gene	18	+	42394539	42397249	ENSMUSG00000024497
Pten	1	1.718e-160	227.5	NearestStart			Pten	current symbol	MGI:109583	Pten	phosphatase and tensin homolog	protein coding gene	19	+	32757497	32826160	ENSMUSG00000013663
Pyroxd1	1	0	770.5	NearestStart			Pyroxd1	current symbol	MGI:2676395	Pyroxd1	pyridine nucleotide-disulphide oxidoreductase domain 1	protein coding gene	6	+	142345654	142363257	ENSMUSG00000041671
Rab10	3	1.947e-127	33.62	Overlapping			Rab10	current symbol	MGI:105066	Rab10	RAB10, member RAS oncogene family	protein coding gene	12	-	3247430	3309969	ENSMUSG00000020671
Rapgef4	1	0	365.2	Overlapping			Rapgef4	current symbol	MGI:1917723	Rapgef4	Rap guanine nucleotide exchange factor (GEF) 4	protein coding gene	2	+	71981240	72257474	ENSMUSG00000049044
Rapgef5	1	1.947e-127	Inf	Overlapping			Rapgef5	current symbol	MGI:2444365	Rapgef5	Rap guanine nucleotide exchange factor (GEF) 5	protein coding gene	12	+	117516479	117756978	ENSMUSG00000041992
Rbmy	1	0.008192	2	NearestStart			Rbmy	current symbol	MGI:104732	Rbmy	RNA binding motif protein, Y chromosome	protein coding gene	Y	+	2830680	2841858	ENSMUSG00000094658
							Rbmy	current symbol	MGI:5433306	Rbmy	RNA binding motif protein, Y chromosome cluster	complex/cluster/region	UN
Rere	1	0	223.8	Overlapping			Rere	current symbol	MGI:2683486	Rere	arginine glutamic acid dipeptide (RE) repeats	protein coding gene	4	+	150281646	150621966	ENSMUSG00000039852
Rps19-ps9	1	0	340.2	NearestStart			Rps19-ps9	current symbol	MGI:3641929	Rps19-ps9	ribosomal protein S19, pseudogene 9	pseudogene	6	-	87948464	87948877	ENSMUSG00000068689
Rxfp2	1	0	433	NearestStart			Rxfp2	current symbol	MGI:2153463	Rxfp2	relaxin/insulin-like family peptide receptor 2	protein coding gene	5	+	150018675	150082184	ENSMUSG00000053368
Scgb1a1	1	4.879e-157	263	NearestStart			Scgb1a1	current symbol	MGI:98919	Scgb1a1	secretoglobin, family 1A, member 1 (uteroglobin)	protein coding gene	19	-	9083636	9087958	ENSMUSG00000024653
Sema4d	2	0	279	NearestStart			Sema4d	current symbol	MGI:109244	Sema4d	sema domain, immunoglobulin domain (Ig), transmembrane domain (TM) and short cytoplasmic domain, (semaphorin) 4D	protein coding gene	13	-	51701246	51793747	ENSMUSG00000021451
Sema6a	1	4.384e-65	158	Overlapping			Sema6a	current symbol	MGI:1203727	Sema6a	sema domain, transmembrane domain (TM), and cytoplasmic domain, (semaphorin) 6A	protein coding gene	18	-	47235598	47368870	ENSMUSG00000019647
Sf1	1	6.868e-167	Inf	Overlapping			Sf1	current symbol	MGI:1095403	Sf1	splicing factor 1	protein coding gene	19	+	6363690	6378030	ENSMUSG00000024949
							Sf1	synonym	MGI:1346833	Nr5a1	nuclear receptor subfamily 5, group A, member 1	protein coding gene	2	-	38692656	38714541	ENSMUSG00000026751
Sh3rf3	1	0	268.8	NearestStart			Sh3rf3	current symbol	MGI:2444637	Sh3rf3	SH3 domain containing ring finger 3	protein coding gene	10	+	58813359	59138916	ENSMUSG00000037990
Siglec15	1	1.322e-69	263	NearestStart			Siglec15	current symbol	MGI:3646642	Siglec15	sialic acid binding Ig-like lectin 15	protein coding gene	18	-	78043614	78057395	ENSMUSG00000091055
Snx12	1	0	273.8	Overlapping			Snx12	current symbol	MGI:1919331	Snx12	sorting nexin 12	protein coding gene	X	-	101097786	101222563	ENSMUSG00000046032
Sorbs3	1	0	318.4	Overlapping			Sorbs3	current symbol	MGI:700013	Sorbs3	sorbin and SH3 domain containing 3	protein coding gene	14	-	70180468	70207637	ENSMUSG00000022091
Spred2	1	0	385.6	NearestStart			Spred2	current symbol	MGI:2150019	Spred2	sprouty-related, EVH1 domain containing 2	protein coding gene	11	+	19924375	20024026	ENSMUSG00000045671
Sry	1	0.002008	Inf	NearestStart			Sry	current symbol	MGI:98660	Sry	sex determining region of Chr Y	protein coding gene	Y	-	2662471	2663658	ENSMUSG00000069036
Stac3	1	0	557.7	NearestStart			Stac3	current symbol	MGI:3606571	Stac3	SH3 and cysteine rich domain 3	protein coding gene	10	+	127501686	127508823	ENSMUSG00000040287
Stim2	1	0	279.2	NearestStart			Stim2	current symbol	MGI:2151156	Stim2	stromal interaction molecule 2	protein coding gene	5	+	53998417	54121057	ENSMUSG00000039156
Taf4b	1	1.591e-71	Inf	NearestStart			Taf4b	current symbol	MGI:2152345	Taf4b	TAF4B RNA polymerase II, TATA box binding protein (TBP)-associated factor	protein coding gene	18	+	14783245	14900359	ENSMUSG00000054321
Tlx1	1	1.442e-168	476	NearestStart			Tlx1	current symbol	MGI:98769	Tlx1	T cell leukemia, homeobox 1	protein coding gene	19	+	45149236	45156943	ENSMUSG00000025215
Tnfrsf14	3	0	196	NearestStart			Tnfrsf14	current symbol	MGI:2675303	Tnfrsf14	tumor necrosis factor receptor superfamily, member 14 (herpesvirus entry mediator)	protein coding gene	4	-	154922210	154928563	ENSMUSG00000042333
Trhde	1	0	258.3	Overlapping			Trhde	current symbol	MGI:2384311	Trhde	TRH-degrading enzyme	protein coding gene	10	-	114398823	114802307	ENSMUSG00000050663
Unc79	1	3.675e-125	Inf	NearestStart			Unc79	current symbol	MGI:2684729	Unc79	unc-79 homolog (C. elegans)	protein coding gene	12	+	102948859	103184065	ENSMUSG00000021198
Usp9y	3	0.0001245	2.143	NearestStart			Usp9y	current symbol	MGI:1313274	Usp9y	ubiquitin specific peptidase 9, Y chromosome	protein coding gene	Y	-	1298957	1459782	ENSMUSG00000069044
Zfp532	1	1.616e-59	170.5	NearestStart			Zfp532	current symbol	MGI:3036282	Zfp532	zinc finger protein 532	protein coding gene	18	+	65580230	65689443	ENSMUSG00000042439
Zfp71-rs1	1	0	3.591	NearestStart			Zfp71-rs1	current symbol	MGI:107769	Zfp71-rs1	zinc finger protein 71, related sequence	protein coding gene	13	-	67705306	67729119	ENSMUSG00000071281
Zfp800	1	0	104.2	Overlapping			Zfp800	current symbol	MGI:1889334	Zfp800	zinc finger protein 800	protein coding gene	6	-	28239931	28398005	ENSMUSG00000039841
Zfy2	4	3.564e-10	6	NearestStart			Zfy2	current symbol	MGI:99213	Zfy2	zinc finger protein 2, Y linked	protein coding gene	Y	-	2106175	2170409	ENSMUSG00000000103
Zmynd15	1	0	170.8	Overlapping			Zmynd15	current symbol	MGI:3603821	Zmynd15	zinc finger, MYND-type containing 15	protein coding gene	11	+	70459433	70466202	ENSMUSG00000040829
Znrf2	1	0	Inf	NearestStart			Znrf2	current symbol	MGI:1196246	Znrf2	zinc and ring finger 2	protein coding gene	6	+	54816916	54893500	ENSMUSG00000058446
1700008F21Rik	1	0	742	Overlapping			1700008F21Rik	current symbol	MGI:1922703	1700008F21Rik	RIKEN cDNA 1700008F21 gene	protein coding gene	8	+	129067134	129183732	ENSMUSG00000056018
1700017D01Rik	1	0	Inf	NearestStart			1700017D01Rik	current symbol	MGI:1916619	1700017D01Rik	RIKEN cDNA 1700017D01 gene	protein coding gene	19	-	11096816	11130878	ENSMUSG00000024729
4833403I15Rik	1	7.151e-128	335	Overlapping			4833403I15Rik	current symbol	MGI:1921824	4833403I15Rik	RIKEN cDNA 4833403I15 gene	protein coding gene	18	+	46850039	46905446	ENSMUSG00000024481
6330444E15Rik	3	0	160.3	NearestStart			6330444E15Rik	current symbol	MGI:3045241	6330444E15Rik	RIKEN cDNA 6330444E15 gene	unclassified gene	7	+	29578875	29579834	ENSMUSG00000051976
Abcc12	1	0	75.92	NearestStart			Abcc12	current symbol	MGI:2441679	Abcc12	ATP-binding cassette, sub-family C (CFTR/MRP), member 12	protein coding gene	8	-	86482260	86580686	ENSMUSG00000036872
AC127583.1	2	0	28.12	NearestStart			AC127583.1		No associated gene
Adamts18	1	0	507.8	Overlapping			Adamts18	current symbol	MGI:2442600	Adamts18	a disintegrin-like and metallopeptidase (reprolysin type) with thrombospondin type 1 motif, 18	protein coding gene	8	-	113698137	113848839	ENSMUSG00000053399
Aebp2	1	0	488.7	NearestStart			Aebp2	current symbol	MGI:1338038	Aebp2	AE binding protein 2	protein coding gene	6	+	140622449	140678472	ENSMUSG00000030232
AL935177.1	1	0	429.2	Overlapping			AL935177.1		No associated gene
Ammecr1l	1	5.522e-134	4.392	NearestStart			Ammecr1l	current symbol	MGI:2442711	Ammecr1l	AMME chromosomal region gene 1-like	protein coding gene	18	+	31759824	31784071	ENSMUSG00000041915
Arl14epl	2	2.866e-119	90	NearestStart			Arl14epl	current symbol	MGI:2685795	Arl14epl	ADP-ribosylation factor-like 14 effector protein-like	protein coding gene	18	+	46925982	46934222	ENSMUSG00000073568
Asb7	1	0	Inf	NearestStart			Asb7	current symbol	MGI:2152835	Asb7	ankyrin repeat and SOCS box-containing 7	protein coding gene	7	-	66644565	66689596	ENSMUSG00000030509
Atp9b	1	7.125e-128	333	Overlapping			Atp9b	current symbol	MGI:1354757	Atp9b	ATPase, class II, type 9B	protein coding gene	18	-	80734143	80934058	ENSMUSG00000024566
Axin2	1	0	4.686	NearestStart			Axin2	current symbol	MGI:1270862	Axin2	axin2	protein coding gene	11	+	108920349	108950783	ENSMUSG00000000142
Calr3	1	0	597.8	Overlapping			Calr3	chicken symbol	MGI:88252	Calr	calreticulin	protein coding gene	8	-	84841850	84846934	ENSMUSG00000003814
							Calr3	current symbol	MGI:1920566	Calr3	calreticulin 3	protein coding gene	8	-	72424176	72443870	ENSMUSG00000019732
Cdkal1	1	0	444	Overlapping			Cdkal1	current symbol	MGI:1921765	Cdkal1	CDK5 regulatory subunit associated protein 1-like 1	protein coding gene	13	-	29191746	29855674	ENSMUSG00000006191
Cdkl3	1	0	429.2	Overlapping			Cdkl3	current symbol	MGI:2388268	Cdkl3	cyclin-dependent kinase-like 3	protein coding gene	11	+	52004221	52089784	ENSMUSG00000020389
Cfl1	1	0	41.52	NearestStart			Cfl1	current symbol	MGI:101757	Cfl1	cofilin 1, non-muscle	protein coding gene	19	+	5490485	5494029	ENSMUSG00000056201
							Cfl1	human synonym	MGI:1202305	Vps72	vacuolar protein sorting 72 (yeast)	protein coding gene	3	+	95111022	95123051	ENSMUSG00000008958
Cuedc1	1	0	569.8	Overlapping			Cuedc1	current symbol	MGI:2144281	Cuedc1	CUE domain containing 1	protein coding gene	11	+	88098058	88194140	ENSMUSG00000018378
Cyth3	1	0	470.5	NearestStart			Cyth3	current symbol	MGI:1335107	Cyth3	cytohesin 3	protein coding gene	5	+	143622447	143710250	ENSMUSG00000018001
D14Abb1e	1	0	45.93	Overlapping			D14Abb1e	current symbol	MGI:1921694	D14Abb1e	DNA segment, Chr 14, Abbott 1 expressed	protein coding gene	14	+	27428847	27483552	ENSMUSG00000040651
Dym	2	7.111e-134	4.948	Overlapping			Dym	current symbol	MGI:1918480	Dym	dymeclin	protein coding gene	18	+	75018772	75286966	ENSMUSG00000035765
Eogt	1	0	395	NearestStart			Eogt	current symbol	MGI:2141669	Eogt	EGF domain-specific O-linked N-acetylglucosamine (GlcNAc) transferase	protein coding gene	6	-	97110024	97149182	ENSMUSG00000035245
Etv6	1	0	Inf	Overlapping			Etv6	current symbol	MGI:109336	Etv6	ets variant gene 6 (TEL oncogene)	protein coding gene	6	+	134035700	134270158	ENSMUSG00000030199
Galnt5	1	0	116.6	NearestStart			Galnt5	current symbol	MGI:2179403	Galnt5	UDP-N-acetyl-alpha-D-galactosamine:polypeptide N-acetylgalactosaminyltransferase 5	protein coding gene	2	+	57997884	58045860	ENSMUSG00000026828
Gimap1	1	0	47.4	NearestStart			Gimap1	current symbol	MGI:109368	Gimap1	GTPase, IMAP family member 1	protein coding gene	6	+	48718607	48752600	ENSMUSG00000090019
							Gimap1	chicken symbol	MGI:2442232	Gimap5	GTPase, IMAP family member 5	protein coding gene	6	+	48746197	48754210	ENSMUSG00000043505
Gimap4	1	0	1455	NearestStart			Gimap4	current symbol	MGI:1349656	Gimap4	GTPase, IMAP family member 4	protein coding gene	6	+	48684549	48692060	ENSMUSG00000054435
Gm10222	3	0	2.607	NearestStart			Gm10222	current symbol	MGI:3642643	Gm10222	predicted gene 10222	pseudogene	1	-	24612404	24612700	ENSMUSG00000067736
Gm12194	1	0	331.9	NearestStart			Gm12194	current symbol	MGI:3651099	Gm12194	predicted gene 12194	pseudogene	11	-	50126907	50127918	ENSMUSG00000084302
Gm12307	1	0	78.42	NearestStart			Gm12307	current symbol	MGI:3651667	Gm12307	predicted gene 12307	pseudogene	11	-	69729995	69730584	ENSMUSG00000081333
Gm15125	1	0	326.3	NearestStart			Gm15125	current symbol	MGI:3705848	Gm15125	predicted gene 15125	pseudogene	X	+	148725882	148727373	ENSMUSG00000080071
Gm15126	1	0	67.87	NearestStart			Gm15126	current symbol	MGI:3705804	Gm15126	predicted gene 15126	pseudogene	X	+	148738112	148739135	ENSMUSG00000082995
Gm15427	1	0	195.2	NearestStart			Gm15427	current symbol	MGI:3642341	Gm15427	predicted pseudogene 15427	pseudogene	1	+	95498621	95499151	ENSMUSG00000081051
Gm16086	3	0	209.6	NearestStart			Gm16086	current symbol	MGI:3801936	Gm16086	predicted gene 16086	lincRNA gene	12	-	107079360	107099673	ENSMUSG00000085120
Gm21946	1	0	4.76	NearestStart			Gm21946	old symbol	MGI:5439397	Esp38	exocrine gland secreted peptide 38	protein coding gene	17	+	39953353	39955244	ENSMUSG00000095886
Gm22399	1	0	39.23	NearestStart			Gm22399	current symbol	MGI:5452176	Gm22399	predicted gene, 22399	miRNA gene	6	-	67247919	67247989	ENSMUSG00000096570
Gm24387	1	0	339	NearestStart			Gm24387	current symbol	MGI:5454164	Gm24387	predicted gene, 24387	miRNA gene	6	-	98558739	98558831	ENSMUSG00000095146
Gm26048	1	0	497.2	NearestStart			Gm26048	current symbol	MGI:5455825	Gm26048	predicted gene, 26048	snoRNA gene	1	+	140003825	140003966	ENSMUSG00000087930
Gm4705	1	0	97.52	NearestStart			Gm4705	current symbol	MGI:3782885	Gm4705	predicted gene 4705	protein coding gene	17	-	66413631	66413984	ENSMUSG00000093686
Gm4764	2	0	52.55	NearestStart			Gm4764	current symbol	MGI:3648336	Gm4764	predicted pseudogene 4764	pseudogene	X	+	35801197	35802429	ENSMUSG00000085107
Gm5426	1	0	123	NearestStart			Gm5426	current symbol	MGI:3646788	Gm5426	predicted pseudogene 5426	pseudogene	10	+	96136603	96136914	ENSMUSG00000096486
Gpr162	1	0	303	Overlapping			Gpr162	current symbol	MGI:1315214	Gpr162	G protein-coupled receptor 162	protein coding gene	6	-	124858444	124863917	ENSMUSG00000038390
Grpr	1	0	23.79	NearestStart			Grpr	current symbol	MGI:95836	Grpr	gastrin releasing peptide receptor	protein coding gene	X	-	163513904	163549677	ENSMUSG00000031364
H2-DMa	1	0	2196	NearestStart			H2-DMa	current symbol	MGI:95921	H2-DMa	histocompatibility 2, class II, locus DMa	protein coding gene	17	+	34135182	34139101	ENSMUSG00000037649
Hdac1	1	0	70.36	Overlapping			Hdac1	current symbol	MGI:108086	Hdac1	histone deacetylase 1	protein coding gene	4	-	129516104	129542713	ENSMUSG00000028800
Hrh2	1	0	106.9	NearestStart			Hrh2	current symbol	MGI:108482	Hrh2	histamine receptor H2	protein coding gene	13	+	54192129	54222432	ENSMUSG00000034987
							Hrh2	synonym	MGI:1099786	Dhx15	DEAH (Asp-Glu-Ala-His) box polypeptide 15	protein coding gene	5	-	52150209	52190519	ENSMUSG00000029169
Kdm6b	1	0	867.3	Overlapping			Kdm6b	current symbol	MGI:2448492	Kdm6b	KDM1 lysine (K)-specific demethylase 6B	protein coding gene	11	-	69398508	69413675	ENSMUSG00000018476
Ldlrad4	2	2.189e-131	131	NearestStart			Ldlrad4	current symbol	MGI:1277150	Ldlrad4	low density lipoprotein receptor class A domain containing 4	protein coding gene	18	+	67933257	68255549	ENSMUSG00000024544
Lyrm4	1	0	503.6	NearestStart			Lyrm4	current symbol	MGI:2683538	Lyrm4	LYR motif containing 4	protein coding gene	13	-	35978797	36117357	ENSMUSG00000046573
Mark2	1	0	312	NearestStart			Mark2	current symbol	MGI:99638	Mark2	MAP/microtubule affinity-regulating kinase 2	protein coding gene	19	-	7275396	7341860	ENSMUSG00000024969
Mpp6	1	0	481.3	NearestStart			Mpp6	current symbol	MGI:1927340	Mpp6	membrane protein, palmitoylated 6 (MAGUK p55 subfamily member 6)	protein coding gene	6	+	50110241	50198598	ENSMUSG00000038388
							Mpp6	human synonym	MGI:1915783	Mphosph6	M phase phosphoprotein 6	protein coding gene	8	-	117791645	117801929	ENSMUSG00000031843
Myo3a	1	0	11.49	Overlapping			Myo3a	current symbol	MGI:2183924	Myo3a	myosin IIIA	protein coding gene	2	+	22227505	22618247	ENSMUSG00000025716
Nop58	1	0	241.4	Overlapping			Nop58	current symbol	MGI:1933184	Nop58	NOP58 ribonucleoprotein	protein coding gene	1	+	59685006	59711510	ENSMUSG00000026020
Pcnp	2	0	971	NearestStart			Pcnp	current symbol	MGI:1923552	Pcnp	PEST proteolytic signal containing nuclear protein	protein coding gene	16	-	56007245	56029739	ENSMUSG00000071533
Pfdn1	1	2.996e-113	82.75	NearestStart			Pfdn1	current symbol	MGI:1914449	Pfdn1	prefoldin 1	protein coding gene	18	-	36403679	36454495	ENSMUSG00000024346
Pik3ap1	1	0	51	Overlapping			Pik3ap1	current symbol	MGI:1933177	Pik3ap1	phosphoinositide-3-kinase adaptor protein 1	protein coding gene	19	-	41274218	41385070	ENSMUSG00000025017
Ppp4r2	1	0	742	NearestStart			Ppp4r2	current symbol	MGI:3027896	Ppp4r2	protein phosphatase 4, regulatory subunit 2	protein coding gene	6	+	100833638	100868717	ENSMUSG00000052144
Rbm17	2	0	73.82	NearestStart			Rbm17	current symbol	MGI:1924188	Rbm17	RNA binding motif protein 17	protein coding gene	2	-	11585439	11604153	ENSMUSG00000037197
Recql	2	0	471.1	Overlapping			Recql	current symbol	MGI:103021	Recql	RecQ protein-like	protein coding gene	6	-	142350342	142387087	ENSMUSG00000030243
Rgs9	1	0	30.82	NearestStart			Rgs9	current symbol	MGI:1338824	Rgs9	regulator of G-protein signaling 9	protein coding gene	11	-	109225355	109298129	ENSMUSG00000020599
							Rgs9	human synonym	MGI:2384418	Rgs9bp	regulator of G-protein signalling 9 binding protein	protein coding gene	7	-	35578998	35585582	ENSMUSG00000056043
Rhbdl3	1	0	232.2	NearestStart			Rhbdl3	current symbol	MGI:2179276	Rhbdl3	rhomboid, veinlet-like 3 (Drosophila)	protein coding gene	11	+	80300912	80355955	ENSMUSG00000017692
Runx2	1	0	626	Overlapping			Runx2	current symbol	MGI:99829	Runx2	runt related transcription factor 2	protein coding gene	17	-	44495987	44814797	ENSMUSG00000039153
Satb1	1	0	258.9	NearestStart			Satb1	current symbol	MGI:105084	Satb1	special AT-rich sequence binding protein 1	protein coding gene	17	-	51736187	51833290	ENSMUSG00000023927
Scrt2	1	0	119.3	NearestStart			Scrt2	current symbol	MGI:2139287	Scrt2	scratch homolog 2, zinc finger protein (Drosophila)	protein coding gene	2	+	152081529	152095802	ENSMUSG00000060257
Sf3a1	1	0	114.6	NearestStart			Sf3a1	current symbol	MGI:1914715	Sf3a1	splicing factor 3a, subunit 1	protein coding gene	11	+	4160350	4182541	ENSMUSG00000002129
Sfxn2	2	0	88.6	Overlapping			Sfxn2	current symbol	MGI:2137678	Sfxn2	sideroflexin 2	protein coding gene	19	+	46573365	46596898	ENSMUSG00000025036
Slc1a2	3	0	238.4	NearestStart			Slc1a2	current symbol	MGI:101931	Slc1a2	solute carrier family 1 (glial high affinity glutamate transporter), member 2	protein coding gene	2	+	102658659	102790784	ENSMUSG00000005089
Spp2	1	0	266.5	NearestStart			Spp2	human synonym	MGI:1859610	Gpkow	G patch domain and KOW motifs	protein coding gene	X	+	7697131	7710262	ENSMUSG00000031148
							Spp2	current symbol	MGI:1922646	Spp2	secreted phosphoprotein 2	protein coding gene	1	+	88406961	88426438	ENSMUSG00000026295
							Spp2	human synonym	MGI:3589109	Sgpp2	sphingosine-1-phosphate phosphotase 2	protein coding gene	1	+	78310346	78420286	ENSMUSG00000032908
Styk1	1	0	30.72	Overlapping			Styk1	current symbol	MGI:2141396	Styk1	serine/threonine/tyrosine kinase 1	protein coding gene	6	-	131299144	131353597	ENSMUSG00000032899
Tmem199	1	0	598.6	NearestStart			Tmem199	current symbol	MGI:2144113	Tmem199	transmembrane protein 199	protein coding gene	11	-	78507055	78512172	ENSMUSG00000051232
Tmem63b	1	0	23.15	NearestStart			Tmem63b	current symbol	MGI:2387609	Tmem63b	transmembrane protein 63b	protein coding gene	17	-	45660171	45686905	ENSMUSG00000036026
Tnip1	3	0	199.6	Overlapping			Tnip1	current symbol	MGI:1926194	Tnip1	TNFAIP3 interacting protein 1	protein coding gene	11	-	54910787	54962917	ENSMUSG00000020400
Trbv16	2	0	12.74	NearestStart			Trbv16	current symbol	MGI:98585	Trbv16	T cell receptor beta, variable 16	gene segment	6	+	41151791	41152225	ENSMUSG00000076473
Tsc22d1	1	0	37.4	NearestStart			Tsc22d1	current symbol	MGI:109127	Tsc22d1	TSC22 domain family, member 1	protein coding gene	14	+	76414961	76507765	ENSMUSG00000022010
Tspy-ps	1	0.003124	Inf	NearestStart			Tspy-ps	current symbol	MGI:1201688	Tspy-ps	testis specific protein-Y encoded, pseudogene	pseudogene	Y	-	1055764	1058868	ENSMUSG00000091749
Ube2d2a	1	3.171e-121	103.2	NearestStart			Ube2d2a	current symbol	MGI:1930715	Ube2d2a	ubiquitin-conjugating enzyme E2D 2A	protein coding gene	18	+	35771559	35807172	ENSMUSG00000091896
Zeb1	1	1.865e-120	190.5	Overlapping			Zeb1	current symbol	MGI:1344313	Zeb1	zinc finger E-box binding homeobox 1	protein coding gene	18	+	5591860	5775467	ENSMUSG00000024238
Zer1	1	0	Inf	NearestStart			Zer1	current symbol	MGI:2442511	Zer1	zyg-11 related, cell cycle regulator	protein coding gene	2	-	30097283	30124585	ENSMUSG00000039686
